# Supplementary material for: Sex‐ and APOE‐specific genetic risk factors for late‐onset Alzheimer's disease: Evidence from gene–gene interaction of longevity‐related loci
Source: Aging Cell. 2023 Aug 24;22(9):e13938. doi: 10.1111/acel.13938 (PMC10497850; doi:10.1111/acel.13938)
Supplement: Supplementary file 3 — Table S1. [file ACEL-22-e13938-s002.xlsx]

## Sheet: snp
CHR	Position	Variant	Minor allele	Major allele
1	8009763	rs226474	T	C
1	8014568	rs35731977	A	G
1	8017529	rs559597	A	C
1	8017651	rs225116	A	G
1	8023634	rs161815	C	G
1	8024592	rs4908488	C	T
1	8026003	rs226252	C	G
1	8029319	rs41278962	G	A
1	8030300	rs178932	G	A
1	8034202	rs11121066	C	A
1	8039163	rs113983996	A	G
1	8040177	rs225093	T	C
1	8046502	rs146977157	G	GC
1	8048715	rs202199479	C	CAAAA
1	226530047	rs2089796	T	C
1	226530468	rs66554885	A	C
1	226532848	rs6426538	T	C
1	226533355	rs34967575	CA	C
1	226533447	rs12736950	T	G
1	226533942	rs61835376	T	C
1	226534753	rs10915983	C	T
1	226535304	rs7550742	C	T
1	226537368	rs2377313	T	A
1	226537388	rs4653728	T	C
1	226537868	rs878366	C	T
1	226539750	rs10915985	T	C
1	226540190	rs68193591	A	AGTTGTG
1	226540327	rs7517174	A	C
1	226544606	rs12568297	C	G
1	226545776	rs6668722	C	T
1	226549498	rs2271347	A	G
1	226555348	rs3219123	A	G
1	226557878	rs3219110	C	T
1	226568665	rs1805410	C	T
1	226578809	rs3219038	T	C
1	226582325	rs748883	G	A
1	226583694	rs74607165	A	T
1	226591587	rs114939615	A	G
1	226593153	rs12119288	T	C
1	226594372	rs9282580	T	C
1	226602924	rs12743944	C	A
1	226604893	rs12025487	T	C
1	226611004	rs10915992	C	A
1	226611970	rs34474228	A	AAG
1	226612286	rs12032713	T	C
1	226612397	rs7551972	A	T
1	226612949	rs907186	A	G
1	226613419	rs34185854	T	C
1	226613430	rs71646786	G	T
1	226613489	rs6426465	T	A
1	226613492	rs113566466	C	T
1	226613951	rs10753424	A	G
1	226614337	rs113382446	T	G
1	241992692	rs7540780	T	C
1	241994183	rs12038477	C	A
1	241997104	rs6691782	A	G
1	241997854	rs78429350	A	G
1	241999721	rs61828760	G	A
1	242003069	rs12758149	G	A
1	242005659	rs78540035	C	T
1	242006373	rs34110836	G	GCA
1	242007147	rs10639946	T	TATG
1	242009199	rs34273295	T	C
1	242009307	rs12118937	A	G
1	242009816	rs11581448	G	C
1	242010116	rs3754093	G	A
1	242010574	rs1635518	T	C
1	242010627	rs10802996	G	C
1	242011406	rs1776179	T	C
1	242011534	rs1776178	A	G
1	242012554	rs1776176	T	C
1	242012660	rs2073490	T	C
1	242019242	rs2995542	A	G
1	242027786	rs2797604	G	A
1	242028133	rs113000589	G	A
1	242028360	rs114152471	T	G
1	242028495	rs890297175	T	A
1	242028804	rs1635506	C	T
1	242035438	rs4149965	A	G
1	242035673	rs4149969	G	A
1	242039135	rs1776144	G	A
1	242040115	rs12130723	G	A
1	242042301	rs1047840	A	G
1	242042545	rs1776148	A	G
1	242042690	rs1418760	A	G
1	242042768	rs4149982	T	C
1	242044623	rs116712580	T	C
1	242045853	rs1631401	G	A
1	242047847	rs4149991	G	A
1	242049649	rs4408133	C	G
1	242056494	rs145857002	T	C
1	242056701	rs57205454	C	A
1	242058343	rs1613933	G	T
1	242061094	rs1966358	A	G
1	242061210	rs72450072	G	GCTGGT
1	242062780	rs851787	T	A
1	242065356	rs78686161	A	G
1	242065952	rs67520853	C	CG
1	242068424	rs1635492	C	G
1	242069044	rs1776161	A	G
1	242070190	rs4658546	A	G
1	242071124	rs2878295	A	C
1	242071235	rs12758793	A	C
1	242071602	rs6681581	A	C
1	242071724	rs12568367	A	C
1	242072046	rs111795975	C	A
1	242076053	rs72757233	C	T
1	242076155	rs6429321	C	T
1	242077334	rs10802999	T	C
2	31537298	rs207405	G	C
2	31537349	rs207406	T	G
2	31537426	rs11897280	C	T
2	31537818	rs207408	T	C
2	31538035	rs207410	T	C
2	31539514	rs207415	C	T
2	31541391	rs2064816	C	T
2	31541415	rs72862668	C	T
2	31541435	rs1864281	G	C
2	31542263	rs207418	A	C
2	31542938	rs6735065	G	C
2	31543401	rs148390330	C	T
2	31543788	rs13397598	C	A
2	31546041	rs28478305	T	C
2	31547773	rs13392979	G	A
2	31549213	rs635581	T	G
2	31549616	rs10204686	T	C
2	31549662	rs207425	A	G
2	31549757	rs6756897	C	T
2	31549875	rs75689901	G	A
2	31549887	rs6742051	A	G
2	31549959	rs207426	C	A
2	31549974	rs12469115	G	A
2	31550101	rs34433526	G	T
2	31550180	rs12478111	A	G
2	31550223	rs207427	A	T
2	31550628	rs207428	A	G
2	31550686	rs13028511	T	C
2	31550886	rs11678012	C	T
2	31553394	rs207431	A	G
2	31553987	rs207432	C	A
2	31555032	rs207434	C	T
2	31555419	rs6744073	T	C
2	31557269	rs6752058	A	C
2	31559951	rs2268801	T	C
2	31561866	rs141674738	T	C
2	31565316	rs35235275	T	C
2	31566124	rs169596	A	G
2	31567632	rs207454	G	T
2	31567929	rs207455	G	A
2	31568361	rs4951978	T	C
2	31569310	rs10188839	A	G
2	31572185	rs7583694	C	G
2	31572398	rs1429374	A	G
2	31575666	rs56385520	T	C
2	31580794	rs10184437	A	C
2	31581439	rs7597755	T	C
2	31583418	rs58549655	C	T
2	31583444	rs55676250	A	G
2	31583964	rs1835171	G	A
2	31585215	rs17038412	A	T
2	31585649	rs7574920	G	C
2	31588288	rs2365842	T	A
2	31588664	rs12621192	T	C
2	31592895	rs2070293	T	C
2	31596096	rs35519594	T	C
2	31596955	rs4952086	A	G
2	31598485	rs2070294	C	T
2	31598823	rs2281547	C	T
2	31600433	rs72790636	C	G
2	31601541	rs147249797	T	TG
2	31603304	rs6733391	A	T
2	31603607	rs6718606	G	C
2	31607128	rs2236168	C	T
2	31611029	rs2073316	A	G
2	31613249	rs206849	A	G
2	31615176	rs11895133	G	C
2	31616200	rs113227183	C	G
2	31618144	rs10199855	T	C
2	31619267	rs206858	G	C
2	31622465	rs2010704	A	C
2	31623237	rs2749994	T	C
2	31626045	rs1346644	C	G
2	31626385	rs1429372	G	A
2	31627947	rs206800	G	A
2	31628955	rs206802	G	C
2	31630867	rs206805	T	C
2	31633014	rs1978638	T	G
2	31634012	rs112810470	A	G
2	31644939	rs4952236	T	G
2	31647145	rs62142957	A	G
2	31651129	rs114901477	T	C
2	31656596	rs206821	A	G
2	38275854	rs77381037	A	C
2	38275953	rs62136320	G	T
2	38276995	rs61219990	T	G
2	38277015	rs57005668	A	G
2	38277376	rs4670811	A	C
2	38277832	rs6741148	G	T
2	38279469	rs336024	C	T
2	38282735	rs163076	T	A
2	38285605	rs163077	T	C
2	38290743	rs11674584	C	T
2	38292519	rs163085	A	T
2	38295456	rs162549	A	T
2	38298139	rs1800440	C	T
2	38300041	rs9341254	G	GA
2	38302544	rs2617266	A	G
2	38311111	rs11684710	C	T
2	38312392	rs113882334	T	C
2	38315682	rs149425	A	G
2	38315819	rs17490770	A	C
2	38317304	rs162326	G	T
2	38321998	rs232555	C	G
2	38322361	rs162332	A	G
2	38322928	rs4670814	C	G
2	38323610	rs162552	T	C
2	38324117	rs144431889	GT	G
2	38324327	rs59602482	A	G
2	38325900	rs151257	T	G
2	38326907	rs232557	G	A
2	38327039	rs13386936	A	T
2	38328178	rs232542	T	C
2	38328700	rs62137665	C	T
2	38334759	rs62137670	T	C
2	38336273	rs76342795	G	A
2	38344129	rs170810	T	A
2	38345128	rs232544	G	A
2	38345461	rs232545	A	G
2	38348037	rs17412829	A	C
2	38350459	rs74708644	G	A
2	38354866	rs112013035	A	G
2	38355256	rs232626	C	T
2	38355831	rs62133876	A	G
2	47902785	rs1214780	C	A
2	47903595	rs11688709	T	C
2	47904705	rs78994685	T	A
2	47906192	rs2969778	A	G
2	47909585	rs2037230	T	C
2	47909949	rs79829485	C	G
2	47909996	rs78430863	T	C
2	47910006	rs72815898	G	C
2	47910082	rs11125151	C	T
2	47910338	rs11894860	C	G
2	47910657	rs13409431	A	G
2	47910699	rs6723507	A	G
2	47910716	rs115974370	C	T
2	47912622	rs371326047	C	CAAAAAAA
2	47913053	rs67026663	G	A
2	47913358	rs9789343	C	T
2	47913665	rs72815902	A	T
2	47914014	rs10495946	C	G
2	47915740	rs72817903	G	C
2	47921294	rs68027909	T	G
2	47921837	rs13030282	A	G
2	47927137	rs4953521	G	A
2	47928197	rs797704	T	A
2	47934650	rs11676023	T	C
2	47938823	rs151015460	G	GAGGCTGAGCCCAA
2	47939514	rs76047793	G	A
2	47940423	rs111686878	C	CTAG
2	47942249	rs72817919	T	C
2	47942902	rs4588237	G	A
2	47943627	rs4953523	T	C
2	47944192	rs11892705	T	C
2	47947106	rs17036906	T	C
2	47949036	rs70943316	C	CG
2	47951651	rs78172075	C	T
2	47958073	rs808846	A	G
2	47960231	rs229968	G	A
2	47967009	rs36129252	AAAAT	A
2	47967231	rs77519895	C	G
2	47967684	rs72809581	G	T
2	47968077	rs330789	G	A
2	47978019	rs2969769	C	T
2	47978707	rs713089	C	T
2	47979342	rs78033325	G	A
2	47982572	rs441327	A	G
2	47983579	rs7575752	T	A
2	47985867	rs77412174	T	A
2	47993900	rs113903871	G	C
2	47996596	rs759050	A	C
2	47996597	rs116575434	A	G
2	48000931	rs72809587	C	G
2	48005229	rs78980632	A	G
2	48008574	rs330792	C	A
2	48012846	rs3136245	T	C
2	48016353	rs3136269	A	G
2	48018030	rs1800931	G	A
2	48018994	rs10210340	A	T
2	48019485	rs2348244	C	T
2	48021379	rs3136302	G	C
2	48022900	rs3136316	A	G
2	48024876	rs3136329	C	T
2	48025694	rs1800936	T	C
2	48029277	rs78380118	T	C
2	48030177	rs3136348	T	C
2	48030838	rs2020911	T	A
2	48031280	rs2651765	G	T
2	48031372	rs3136354	T	C
2	48031695	rs74533980	G	A
2	48032740	rs267608102	AT	A
2	48032874	rs1805181	ACTAT	A
2	48038331	rs6713506	A	G
2	48039044	rs2537742	C	T
2	48039744	rs10490302	T	C
2	48040285	rs3732191	C	A
2	48047793	rs56101865	T	C
2	48053809	rs72809597	C	T
2	48053925	rs111965445	G	C
2	48055710	rs112760854	C	T
2	201433651	rs62279327	A	T
2	201435078	rs17448221	G	A
2	201440421	rs3062564	TCTA	T
2	201441133	rs12470563	C	T
2	201445152	rs4674194	C	T
2	201448283	rs3840472	GT	G
2	201453751	rs17448345	A	G
2	201463375	rs57516875	G	GA
2	201465557	rs17448457	A	T
2	201466335	rs4337457	G	A
2	201466732	rs6742109	T	C
2	201469625	rs13406379	A	G
2	201469845	rs34299045	T	C
2	201474234	rs10497865	T	C
2	201480109	rs10179330	A	G
2	201481933	rs60379557	G	GC
2	201489490	rs6745304	A	G
2	201489552	rs6732225	G	T
2	201489836	rs6720189	C	T
2	201490349	rs7597713	G	A
2	201491560	rs1986415	A	G
2	201494912	rs2465658	T	C
2	201495063	rs4508579	C	T
2	201496111	rs2254576	A	G
2	201496769	rs2960198	A	T
2	201503615	rs6147125	A	AGCTCAATATAAT
2	201505953	rs11887334	T	C
2	201514892	rs13404701	A	G
2	201515939	rs868810	T	C
2	201516685	rs2348024	C	T
2	201516801	rs4503970	C	T
2	201521036	rs11397147	T	TA
2	201521124	rs13035983	C	G
2	201521472	rs2287011	A	G
2	201521485	rs78781132	T	C
2	201521731	rs4674302	G	A
2	201523184	rs7562507	G	C
2	201523736	rs10931910	G	A
2	201525555	rs3769835	A	G
2	201525882	rs3769833	G	A
2	201526746	rs2881811	T	C
2	201528247	rs55712692	G	A
2	201531260	rs2287010	C	A
2	201532100	rs2540068	A	G
2	201532203	rs2715904	A	G
2	201532625	rs2715905	A	T
2	201532698	rs73055188	A	G
2	201534184	rs41271445	C	A
2	201536463	rs2715906	T	C
2	201539206	rs7563682	C	T
2	201540775	rs201022807	A	AT
2	201544379	rs35141860	GC	G
2	201545524	rs113485114	T	C
2	201547215	rs72933958	A	C
2	201550612	rs79423956	G	A
2	201551392	rs7589650	C	T
2	201558699	rs10515940	A	C
2	201558933	rs2715895	A	G
2	201558977	rs869134	G	C
2	201559554	rs377612533	C	CAGCAGGCCTGGAATTGG
2	201559931	rs868396	A	G
2	201560605	rs2247030	T	G
2	201560740	rs2247016	T	G
2	201561017	rs2540059	A	G
2	201561779	rs2540058	G	A
2	217477844	rs12478840	C	T
2	217479478	rs10177722	G	A
2	217480229	rs10932669	T	G
2	217480424	rs4674100	A	G
2	217481516	rs72952553	A	G
2	217482195	rs112606693	T	C
2	217483390	rs12694393	G	A
2	217484157	rs10165302	C	T
2	217484229	rs17496232	C	T
2	217484690	rs1106037	T	C
2	217485009	rs35034215	A	AAG
2	217487843	rs12989190	T	A
2	217488575	rs12694394	T	C
2	217492420	rs12477332	C	T
2	217493285	rs12694395	C	T
2	217493755	rs1525608	A	G
2	217493965	rs57348863	T	C
2	217495007	rs6721062	G	A
2	217495899	rs16856445	A	C
2	217499149	rs4674105	C	T
2	217502965	rs9341116	T	C
2	217511100	rs9341145	T	C
2	217511521	rs77444553	T	C
2	217511982	rs35521679	A	T
2	217512445	rs9341149	G	A
2	217521648	rs9341191	T	C
2	217524986	rs2270360	C	A
2	217532230	rs11683189	C	A
2	217545925	rs7565131	C	A
2	227578572	rs4673169	C	A
2	227579207	rs2178704	G	A
2	227579488	rs115181154	T	A
2	227583716	rs67212915	G	A
2	227584316	rs58569264	C	T
2	227584545	rs62190988	A	G
2	227586606	rs11683087	G	A
2	227589780	rs2251692	A	G
2	227597697	rs17208239	T	G
2	227603905	rs17208470	A	C
2	227645525	rs1025333	A	T
2	227650187	rs28695886	C	T
2	227651967	rs4675095	T	A
2	227655348	rs9282766	T	C
2	227662753	rs2234931	T	C
2	227666857	rs6725330	G	A
2	227666992	rs6725556	G	A
2	227669542	rs7583928	G	A
2	227670180	rs150751251	C	T
2	227674296	rs74475297	GTCT	G
2	227677321	rs35897577	T	A
2	227681871	rs2018880	G	A
2	227683104	rs113891327	G	C
3	14167951	rs2733583	T	C
3	14172075	rs6798807	T	C
3	14172974	rs3964375	T	C
3	14174146	rs4685075	C	T
3	14176446	rs6766740	A	G
3	14177954	rs2733587	A	G
3	14179422	rs2731329	G	A
3	14186078	rs2607771	A	T
3	14186757	rs1126547	C	G
3	14187449	rs2228001	G	T
3	14193168	rs2607737	T	C
3	14195682	rs1124303	G	T
3	14197546	rs3731143	G	A
3	14198634	rs111754034	T	C
3	14200473	rs3731127	A	G
3	14201352	rs3731125	C	T
3	14208625	rs3729587	C	G
3	14211101	rs2733537	G	A
3	14213756	rs3731068	T	G
3	172142232	rs504603	T	C
3	172148547	rs4894417	T	C
3	172149748	rs844447	G	A
3	172154210	rs56271032	G	A
3	172154492	rs535438	T	G
3	172156058	rs6798411	T	C
3	172156117	rs1868186	T	C
3	172157110	rs558572	T	C
3	172158112	rs57668955	G	A
3	172164990	rs6774762	G	A
3	172167261	rs2922126	A	T
3	172168507	rs519384	A	T
3	172168939	rs9813961	A	C
3	172175506	rs34831987	C	T
3	172180160	rs2442060	C	T
3	172183400	rs9881073	T	C
3	172184544	rs112960592	G	A
3	172185635	rs57940787	G	A
5	79934230	rs2431221	T	G
5	79945140	rs10072026	C	T
5	79945711	rs836821	A	C
5	79947431	rs863216	G	A
5	79950508	rs1105525	T	C
5	79951133	rs408626	C	T
5	79955999	rs1650689	G	T
5	79956181	rs11738950	C	A
5	79965555	rs6151628	C	T
5	79971294	rs6151650	A	G
5	79971882	rs836811	T	C
5	79987591	rs10567476	C	CAT
5	79988296	rs748375304	G	T
5	79990131	rs75171718	G	T
5	79990883	rs1650742	G	T
5	79997734	rs11950902	G	C
5	80004718	rs6151704	T	C
5	80008562	rs73765865	T	C
5	80019585	rs35310297	AT	A
5	80026519	rs17206221	C	G
5	80038884	rs28058	T	C
5	80047964	rs72765582	C	T
5	80048023	rs116466855	T	C
5	80056961	rs6151792	T	C
5	80075674	rs39628	T	C
5	80076711	rs63051462	T	TA
5	80077128	rs12513549	T	G
5	80077309	rs34886287	C	T
5	80090726	rs4703818	C	T
5	80100316	rs62366954	T	C
5	80100352	rs857263	A	T
5	80101489	rs34293007	G	A
5	80101863	rs145422448	A	AT
5	80104368	rs245389	C	T
5	80106202	rs67620227	T	TATTA
5	80107853	rs59483194	C	CTT
5	80113394	rs32995	T	A
5	80120933	rs26910	A	T
5	80124801	rs1592878	A	G
5	80131532	rs181825	A	G
5	80168673	rs6151927	T	A
5	80169672	rs27385	T	C
5	80171134	rs33003	A	G
5	80178987	rs35110474	A	AAG
5	80181147	rs2112416	A	T
5	80182917	rs72032920	T	TTTTTTTTTTTTTTTTTTTGAATAGGTG
5	80186135	rs9686214	C	T
5	80186879	rs6885935	T	C
5	80186922	rs6870725	C	T
5	80191385	rs149055990	C	CCTGGGGGCAGCAG
5	80191905	rs56382955	G	C
5	82373669	rs10474078	T	C
5	82374203	rs13177759	C	T
5	82376719	rs1478487	T	A
5	82385709	rs77949668	G	T
5	82387939	rs2126989	A	G
5	82397346	rs2386236	T	G
5	82414872	rs72767138	T	C
5	82419769	rs12186460	C	G
5	82423008	rs10059545	A	G
5	82430588	rs2617852	T	C
5	82432373	rs77012397	T	C
5	82441449	rs2252179	C	T
5	82452594	rs13171119	G	A
5	82460502	rs728428	G	C
5	82464475	rs2974442	T	C
5	82477955	rs10078661	A	G
5	82510283	rs2089564	A	G
5	82513743	rs4703564	T	C
5	82537231	rs28360207	C	G
5	82543086	rs1193695	G	A
5	82543248	rs11750334	T	C
5	82545540	rs1611026	TAATC	T
5	82573245	rs3885676	C	T
5	82578429	rs35272	G	A
5	82588496	rs35268	C	T
5	82589432	rs13178127	G	A
5	82590547	rs28360285	T	C
5	82592932	rs307316	C	T
5	82594418	rs36110580	C	CT
5	82606235	rs301289	T	C
5	82630493	rs150054914	CAT	C
5	82636062	rs16900340	A	G
5	82643365	rs11953364	A	G
5	82651133	rs57020403	T	C
5	82657524	rs301292	T	C
5	82658571	rs10057194	G	A
5	82663508	rs10067830	G	A
5	82667999	rs5869179	T	TA
5	95067936	rs41276255	T	C
5	95067987	rs12656671	A	G
5	95068583	rs34894	A	G
5	95071832	rs2548128	G	A
5	95076854	rs2042186	G	A
5	95082636	rs13328204	T	C
5	95089373	rs11745143	T	C
5	95096592	rs79144091	C	A
5	95102491	rs3756708	T	C
5	95109231	rs3734133	T	C
5	95111810	rs10042637	T	C
5	95112866	rs3777218	T	C
5	95116760	rs74737596	A	C
5	95117445	rs6890561	A	G
5	95121535	rs17085064	C	T
5	95123308	rs56385335	C	T
5	95124328	rs3822753	T	G
5	95129056	rs6697	G	A
5	95129251	rs12351	G	T
5	95131292	rs6815	A	G
5	95134419	rs6556881	G	A
5	95135370	rs72783499	C	T
5	95140046	rs6894498	A	G
5	95140259	rs7700813	T	C
5	95140570	rs13173742	A	G
5	95142318	rs9314158	G	A
5	95142817	rs11953653	T	C
5	95143394	rs2348974	C	G
5	95144589	rs889226	C	T
5	95144677	rs885303	A	G
5	95144746	rs889224	T	A
5	95144952	rs17085122	C	T
5	95146283	rs5869694	G	GT
5	95147287	rs13183641	T	C
5	95148129	rs7700814	G	T
5	95152313	rs4561	G	A
5	95155596	rs12523440	T	C
5	95155812	rs6875489	C	T
5	95156318	rs60682160	G	C
5	95156457	rs9314160	A	G
5	95156758	rs6890048	C	G
5	95160294	rs3756704	A	G
5	95160365	rs78671704	T	C
5	95160697	rs35008216	T	C
5	95161102	rs7700327	C	T
5	95161441	rs6556885	A	G
5	95162048	rs60014999	T	C
5	95163437	rs17462893	G	A
5	95163465	rs11740174	G	C
5	95163886	rs78188371	T	G
5	95164023	rs61377269	G	A
5	95164686	rs58511020	G	GGGCTGCCTCCCTACA
5	95166235	rs72785409	C	T
5	95166542	rs60868839	C	T
5	95166997	rs60876736	GC	G
5	95169999	rs7734301	A	C
5	95171391	rs7725607	C	A
5	95172281	rs2546197	G	T
5	95172331	rs17085170	T	G
5	95173887	rs10040697	T	C
5	95174442	rs68044534	G	A
5	95174484	rs17463444	T	C
5	95174752	rs918470	C	A
5	95174878	rs72785418	C	G
5	95174974	rs6882301	C	G
5	95176274	rs6556887	G	A
5	131872383	rs743562	T	C
5	131873073	rs739718	C	T
5	131879916	rs2069812	A	G
5	131894005	rs62383708	T	G
5	131903026	rs75245322	G	T
5	131913741	rs80097481	C	G
5	131953510	rs17772583	G	A
5	131955818	rs60156285	T	C
5	131967482	rs10056700	C	T
5	131970885	rs2237060	G	T
5	131974677	rs2040705	T	A
5	131994435	rs2066960	A	C
5	131994462	rs1295687	C	G
5	131996445	rs1295685	A	G
5	131998876	rs1295683	A	G
5	132002024	rs2243218	A	G
6	33670482	rs626156	G	A
6	33671410	rs11317245	TA	T
6	33672226	rs654682	A	G
6	33677556	rs9380374	A	C
6	33685456	rs9394164	A	G
6	33685840	rs35250767	G	C
6	33686455	rs12213792	G	C
6	33687007	rs942641	A	G
6	33688221	rs71565402	G	A
6	33689629	rs10947433	A	G
6	33690310	rs630792	A	G
6	33692744	rs140862652	A	C
6	33696785	rs471942	T	C
6	33698461	rs76631016	T	C
6	33702701	rs12207382	T	C
6	33703230	rs545787	A	G
6	33706277	rs560111	T	C
6	33708697	rs12206523	G	T
6	33710029	rs12202730	T	C
6	33710038	rs568901	C	T
6	33713169	rs680608	T	C
6	33714156	rs72880503	A	G
6	33715323	rs11755421	A	G
6	33715452	rs73743398	C	T
6	33716716	rs28607030	G	A
6	33716945	rs73743401	T	G
6	33717770	rs9469583	T	C
6	33718418	rs4713675	C	T
6	33722644	rs7774682	C	T
6	33724249	rs34568784	C	CTG
6	33724794	rs9380376	T	C
6	33725187	rs9461906	C	T
6	33729188	rs72880510	T	C
6	33730954	rs4711345	A	G
6	33730996	rs4711346	G	C
6	33731364	rs11403614	G	GC
6	46529604	rs62401163	C	G
6	46538001	rs12214164	A	T
6	46541231	rs2178052	A	G
6	46541261	rs699945	G	T
6	46549976	rs1738311	C	T
6	46560003	rs2206926	C	A
6	46562291	rs76583186	C	T
6	46570421	rs6924707	T	C
6	46575970	rs3799876	C	T
6	46588968	rs13199352	C	T
6	46592626	rs9463229	T	C
6	46596286	rs3799866	C	A
6	46601912	rs13216565	A	G
6	46603687	rs6924295	A	G
6	46604000	rs3736737	C	G
6	46607578	rs13194980	C	G
6	46608766	rs681513	G	C
6	46612653	rs9472812	C	T
6	46613083	rs952884	C	T
6	46614439	rs12215229	G	T
6	46617318	rs10498769	G	C
6	46620252	rs12192544	G	C
6	46621097	rs8427	A	T
6	46632594	rs35884480	C	T
6	46643653	rs10498770	G	C
6	46644875	rs2270450	T	C
6	46649231	rs7740677	C	T
6	46652385	rs55912983	T	C
6	46653858	rs10948299	T	G
6	46654246	rs11961117	A	G
6	46659663	rs12199679	T	C
6	53342632	rs146362764	A	G
6	53342704	rs663087	T	C
6	53345041	rs34722665	CT	C
6	53349251	rs669254	A	G
6	53349401	rs7744700	A	T
6	53349507	rs72645311	A	G
6	53349780	rs1466202	A	C
6	53349969	rs510420	T	G
6	53349999	rs10484785	A	G
6	53350150	rs9395868	T	C
6	53350525	rs13214318	C	A
6	53350600	rs1377393	A	G
6	53351289	rs1467408	A	G
6	53351457	rs55904638	A	C
6	53351568	rs34720380	CT	C
6	53353695	rs384386	A	G
6	53354437	rs7452739	A	C
6	53354571	rs10456669	C	T
6	53355147	rs6930877	A	G
6	53355898	rs76479474	T	C
6	53356286	rs9474572	C	T
6	53357018	rs6922238	G	T
6	53357482	rs1453181	G	C
6	53357585	rs72944717	T	G
6	53358473	rs72944719	A	G
6	53359848	rs742527	A	C
6	53360302	rs5876315	TG	T
6	53360831	rs10456160	A	C
6	53361400	rs10948751	C	A
6	53362787	rs17881548	A	G
6	53366061	rs12525474	T	C
6	53366893	rs56033411	A	G
6	53366989	rs670548	C	T
6	53367847	rs569760	T	C
6	53370014	rs2277108	A	G
6	53373624	rs3830795	GCTCCAC	G
6	53376091	rs642429	C	T
6	53376551	rs2300420	C	T
6	53376648	rs542914	A	C
6	53378657	rs17882998	A	AC
6	53378861	rs11385177	AT	A
6	53380713	rs553822	C	T
6	53383918	rs617066	A	G
6	53389158	rs9474579	T	C
6	53390696	rs56013020	A	C
6	53398773	rs1980491	T	G
6	53402545	rs547109	C	A
6	53404418	rs3216569	T	TA
6	53405203	rs62398116	G	C
6	53406014	rs143431923	CA	C
6	53406334	rs680403	T	C
6	53406351	rs534957	C	G
6	53406405	rs535095	A	G
6	53407636	rs477839	G	A
6	53407814	rs72942529	C	A
6	53408676	rs3799700	T	C
6	53408789	rs510088	A	G
6	53408883	rs17882672	T	C
6	53413089	rs62398133	C	G
6	53415325	rs77258554	C	T
6	53416478	rs57784730	C	T
6	53421743	rs597333	T	A
6	53421910	rs7738142	T	C
6	53422003	rs35599378	T	TTG
6	53422103	rs71555556	A	T
6	53422445	rs546845	C	A
6	53422910	rs2894812	A	T
6	53423207	rs12154110	A	G
6	53424081	rs493571	T	A
6	53425491	rs72942536	G	A
6	53425961	rs9382217	T	A
6	53432730	rs79767923	T	G
6	53433865	rs6903466	G	A
6	53434518	rs589014	A	T
6	53435769	rs74865985	C	T
6	53438526	rs513248	C	T
6	53441576	rs13197021	C	A
6	53442975	rs2057014	G	C
6	53443075	rs78811857	G	A
6	53443269	rs809942	A	G
6	53445908	rs10484783	A	G
6	53447254	rs597655	G	A
6	53447470	rs7770407	C	T
6	53449923	rs34621979	G	A
6	53449997	rs9370219	C	T
6	53457280	rs654078	G	C
6	53457292	rs12196344	A	T
6	53462597	rs9357768	A	T
6	53464890	rs9370221	T	C
6	53467682	rs634786	A	G
6	53469010	rs554761	T	C
6	53470082	rs475333	A	C
6	53470156	rs75910485	A	C
6	53472830	rs6458946	T	C
6	53474529	rs114586321	C	A
6	53475476	rs9370222	G	A
6	53475806	rs577726	A	G
6	53477688	rs583513	T	C
6	53478773	rs558026	A	T
6	53479032	rs6924228	T	G
6	53485577	rs62398142	A	T
6	53486320	rs6934911	C	G
6	53486714	rs12661112	A	T
6	53489402	rs11962201	T	C
6	53489475	rs13198171	T	A
6	53489622	rs11964765	G	T
6	53490355	rs75682090	C	A
6	53490625	rs62398159	A	G
6	53491388	rs6902138	T	A
6	53492467	rs7764361	C	G
6	53493274	rs202171348	A	AGGTAGATTATG
6	53494614	rs7766962	A	T
6	53494615	rs6908860	T	A
6	53495061	rs9474604	A	G
6	53496582	rs943251	T	G
6	53501358	rs59659898	TAAAG	T
6	108861264	rs1575676	T	C
6	108865663	rs6927268	G	T
6	108871422	rs56783902	T	TA
6	108885623	rs1536057	T	C
6	108887366	rs74998990	T	C
6	108913201	rs13220810	C	T
6	108926326	rs71714857	CT	C
6	108928171	rs7754626	A	G
6	108932004	rs17532874	C	T
6	108932301	rs77668898	A	AT
6	108941468	rs17069665	G	A
6	108944165	rs3813498	C	T
6	108949277	rs62428909	A	G
6	108979306	rs77061140	T	C
6	108998953	rs3800232	T	C
6	109000742	rs4946935	A	G
6	109013664	rs2207731	G	A
6	109017038	rs9486917	T	C
6	109020634	rs4946938	C	T
6	109020723	rs561204	C	G
6	109024840	rs519007	A	G
6	160378298	rs146548454	C	CAT
6	160378955	rs62442662	C	G
6	160379192	rs73017578	T	A
6	160383264	rs77816268	AC	A
6	160388560	rs12201330	G	C
6	160390783	rs633863	A	G
6	160394730	rs3777420	G	A
6	160395632	rs9457795	G	A
6	160396527	rs9456487	G	A
6	160397713	rs645851	C	T
6	160400147	rs7750288	G	A
6	160403556	rs3798202	A	T
6	160404832	rs635551	C	T
6	160409068	rs10945646	G	C
6	160411267	rs642588	A	G
6	160411965	rs9457801	T	C
6	160413074	rs8191711	A	G
6	160416350	rs139027939	GT	G
6	160417205	rs13220412	C	G
6	160422215	rs9346805	T	C
6	160429737	rs8191728	G	A
6	160430656	rs1003737	C	A
6	160431018	rs8191734	T	C
6	160431380	rs8191738	A	G
6	160432331	rs8191745	A	T
6	160435569	rs3798189	G	T
6	160435929	rs3798188	A	G
6	160436952	rs9365122	C	A
6	160437880	rs77153348	G	A
6	160440132	rs35646088	G	A
6	160440883	rs9365124	T	C
6	160443390	rs9456496	G	A
6	160447017	rs3798186	G	A
6	160454552	rs408889	A	C
6	160456163	rs1867348	T	C
6	160459191	rs78797168	G	A
6	160459205	rs13218689	T	G
6	160460082	rs1036951	G	C
6	160463936	rs435612	A	G
6	160465054	rs687088	T	C
6	160465291	rs688359	G	A
6	160465421	rs3798182	T	G
6	160465456	rs3822842	T	C
6	160465753	rs609207	T	G
6	160466103	rs8191794	A	C
6	160467890	rs416572	T	C
6	160469099	rs6909681	A	T
6	160469149	rs648253	A	G
6	160472834	rs13192111	A	T
6	160476267	rs384167	A	G
6	160476945	rs3777411	T	C
6	160478789	rs4709395	G	A
6	160479882	rs2274849	A	G
6	160490174	rs2065397	A	G
6	160492350	rs73023687	A	G
6	160494409	rs629849	A	G
6	160495055	rs8191890	C	A
6	160496174	rs78209816	A	ACATT
6	160496432	rs9365128	T	C
6	160499565	rs2297362	C	T
6	160514283	rs80254170	G	A
6	160515145	rs73025508	A	G
6	160518526	rs4709398	C	T
6	160526904	rs3832385	T	TCAAA
6	160529681	rs151295764	C	CTCTT
6	160532335	rs58458113	T	C
6	160535103	rs148098552	C	T
6	160535713	rs457543	T	C
6	160541173	rs6935207	A	G
6	160543562	rs461473	A	G
6	160544961	rs73025537	C	G
6	160549402	rs73025542	G	A
6	160550929	rs9457841	C	T
6	160551093	rs4646272	G	T
6	160551204	rs683369	G	C
6	160551486	rs112201728	T	C
6	160552803	rs3798174	T	C
6	160553007	rs4646275	T	C
7	30959170	rs28362727	C	A
7	30962413	rs28362737	T	TG
7	30963822	rs1049305	C	G
7	30965607	rs74777717	G	C
7	30968229	rs55819275	C	G
7	30968862	rs62449134	A	G
7	30968893	rs6956018	A	G
7	30970074	rs17710985	C	T
7	30971240	rs10046506	C	T
7	30973033	rs7809626	A	G
7	30973427	rs73082216	C	T
7	30974353	rs10238376	A	G
7	30975632	rs6462236	A	G
7	30988342	rs76331469	T	A
7	30990948	rs73305784	A	G
7	30991158	rs55846600	G	A
7	30995956	rs62449142	A	G
7	30998750	rs4723035	T	C
7	31000576	rs10224873	T	G
7	31000616	rs10224779	T	C
7	31001082	rs76033382	A	G
7	31002015	rs6954044	A	T
7	31003423	rs2302019	T	C
7	31003819	rs4988494	T	C
7	31003961	rs33944945	G	A
7	31004681	rs3779248	C	T
7	31004759	rs77109133	A	G
7	31005443	rs2267721	G	C
7	31006309	rs34114423	A	G
7	31006942	rs2267723	G	A
7	31007841	rs10240904	G	A
7	31009052	rs59765668	G	C
7	31012525	rs758001	C	G
7	31018138	rs11761979	A	C
7	31020351	rs28371567	T	C
7	31021462	rs12537375	C	T
7	31022266	rs117847291	A	G
7	31031525	rs1203187	G	C
7	31032033	rs35489383	G	GGTAA
7	31033538	rs6955148	T	C
7	31035682	rs10224932	T	C
7	31042497	rs35454395	A	G
7	31043150	rs17159799	G	A
7	31043516	rs11766609	C	T
7	31044681	rs6947652	G	A
7	31046062	rs28524487	T	C
7	31048281	rs77332679	G	A
7	31048640	rs28681154	G	T
7	94909899	rs854536	G	A
7	94911506	rs854538	A	G
7	94920480	rs854541	C	T
7	94920992	rs11764692	A	G
7	94921225	rs71529805	A	AAC
7	94923391	rs854544	T	C
7	94923856	rs854547	G	A
7	94924538	rs17773605	T	G
7	94925614	rs8491	A	C
7	94925820	rs854548	A	G
7	94926106	rs10241881	A	G
7	94926321	rs3917586	G	A
7	94927242	rs854550	T	C
7	94931271	rs7792044	C	T
7	94932664	rs3917562	A	ATGCT
7	94934455	rs3917551	A	G
7	94935198	rs3917549	C	CA
7	94936129	rs2269829	G	A
7	94941415	rs3917521	A	G
7	94943884	rs3917507	G	A
7	94944923	rs854556	T	C
7	94945374	rs854558	T	C
7	94945453	rs3917503	T	C
7	94946795	rs62467349	T	C
7	94948626	rs2272365	C	A
7	94948841	rs3917490	T	C
7	94949329	rs2049649	G	A
7	94949537	rs2299260	C	T
7	94949663	rs2299261	G	A
7	94949801	rs854568	G	A
7	94949928	rs2299262	T	C
7	94950055	rs854569	T	G
7	94950177	rs2237583	T	C
7	94950837	rs2237584	T	C
7	94952924	rs3917468	G	T
7	94953913	rs705380	G	C
7	94954619	rs854571	T	C
7	94954696	rs854572	C	G
7	94955221	rs705382	C	G
7	94955820	rs13236941	T	C
7	94962142	rs34774523	A	G
7	94972361	rs17883293	T	C
7	94972631	rs62467351	T	C
7	94973317	rs10226776	C	T
7	95015220	rs146004004	T	TTAAAGCAGTGTG
7	95019355	rs6977389	A	G
7	95020305	rs10487132	G	A
7	95030319	rs12536381	A	C
7	95032438	rs10686867	CATA	C
7	95035950	rs10487133	G	T
7	95036876	rs2375005	A	T
7	95046407	rs5885910	G	GC
7	95056939	rs10259688	C	T
7	95057510	rs12534274	A	G
7	95060242	rs7785039	T	C
7	95060313	rs7802018	G	A
7	95062793	rs730364	T	C
7	95065720	rs36229207	G	GA
7	95065850	rs12704796	A	G
7	95066975	rs3757707	T	C
7	95067311	rs43038	G	A
7	95072616	rs10953147	G	A
7	95072747	rs43044	T	A
7	95073196	rs43045	T	A
7	95073406	rs4513907	G	A
7	95073811	rs76893606	G	A
7	95076410	rs43049	G	A
7	95078175	rs12530498	C	T
7	95078296	rs7778623	G	A
7	95079832	rs43055	A	G
7	95080037	rs43056	A	T
7	95080338	rs992630	C	T
7	95080342	rs43057	A	C
7	95080493	rs43058	C	T
7	95080840	rs12704797	T	A
7	95081804	rs10240138	C	T
7	95084586	rs75939399	C	T
8	11607330	rs3735818	T	C
8	11607372	rs3735816	T	C
8	11607396	rs3735814	G	A
8	11607990	rs7006733	G	A
8	11608126	rs2645396	C	A
8	11608336	rs10435718	T	G
8	11608476	rs12549359	G	A
8	11608905	rs2740434	A	G
8	11609416	rs2645400	G	T
8	11610746	rs804284	C	G
8	11611646	rs17153757	G	A
8	11611743	rs804282	G	T
8	11611789	rs79945119	C	G
8	11611865	rs804281	A	G
8	11612279	rs13262643	C	G
8	11612381	rs13273672	C	T
8	11612842	rs3729851	A	G
8	11614112	rs2645457	T	G
8	11614225	rs4841588	T	G
8	11614263	rs111272281	T	TA
8	11614305	rs13250578	T	A
8	11614316	rs3729853	T	C
8	11614575	rs3729856	G	A
8	11614998	rs3757949	C	G
8	11616410	rs1062219	T	C
8	11616516	rs904018	T	C
8	11616547	rs12825	G	C
8	11617647	rs11778526	A	G
8	11618107	rs9329248	A	C
8	11623212	rs10101195	A	C
8	11623236	rs17810889	G	A
8	11623517	rs79713301	A	G
8	11623889	rs804279	A	T
8	11625235	rs804273	G	C
8	11625245	rs804272	C	A
8	11625611	rs62491484	T	C
8	11626633	rs8191513	T	C
8	11627156	rs8191515	A	G
8	11628172	rs2010629	T	C
8	11628726	rs8191529	C	G
8	11632827	rs8191575	A	AAGC
8	11635946	rs4840583	T	C
8	11636183	rs8191600	G	A
8	11636884	rs8191604	G	T
8	11640784	rs8191642	G	A
8	11642715	rs8191659	A	T
8	11643972	rs6997097	C	T
8	11644525	rs71725096	A	AT
8	11644821	rs1043180	T	C
8	11646262	rs2740441	A	G
8	11646934	rs904015	T	C
8	11647389	rs71518536	T	C
8	11647665	rs111358481	T	C
8	11647941	rs2101914	T	G
8	11649101	rs2686183	A	T
8	11649392	rs2645445	T	A
8	11652430	rs2092004	A	G
8	11653154	rs67192535	T	A
8	11653292	rs2686186	A	G
8	11654085	rs11780364	A	G
8	11654384	rs2088346	G	T
8	11654952	rs2686188	G	C
8	11655229	rs2686189	C	T
8	11655366	rs2645438	C	T
8	11655577	rs2686190	C	G
8	11656924	rs61004096	T	C
8	11656938	rs7010927	T	C
8	11657033	rs2645437	G	C
8	11657921	rs2645433	C	G
8	11659703	rs12056541	C	T
8	11660051	rs2645429	A	G
8	11660916	rs2252567	C	T
8	30518967	rs141925506	A	ACTTT
8	30520720	rs55674718	T	C
8	30522356	rs59167398	G	A
8	30522945	rs56280309	C	G
8	30524429	rs72609996	A	C
8	30529480	rs66694990	C	A
8	30530064	rs62505344	A	G
8	30530851	rs62505345	A	C
8	30532537	rs73245384	A	C
8	30533506	rs35208816	A	T
8	30534563	rs62505346	G	A
8	30534730	rs1973873	C	T
8	30535660	rs3594	A	C
8	30536581	rs1138054	A	G
8	30542628	rs8191019	T	C
8	30544220	rs3779646	C	A
8	30546636	rs2551715	T	C
8	30548154	rs73245390	A	G
8	30553430	rs4733505	A	G
8	30554006	rs8190996	A	G
8	30560887	rs3779647	C	T
8	30565247	rs2551708	G	A
8	30566709	rs8190946	C	T
8	30575447	rs62505354	T	G
8	30578174	rs2161849	A	G
8	30579285	rs2739011	C	T
8	30583904	rs8190893	T	C
8	30588253	rs56146521	C	A
8	30874928	rs67824323	ATATATC	A
8	30877219	rs71506516	C	T
8	30891288	rs11574157	C	G
8	30896127	rs34214549	G	A
8	30896969	rs13278463	A	T
8	30900017	rs2725338	A	G
8	30902099	rs2472043	T	C
8	30904936	rs2725340	A	G
8	30915627	rs7016874	A	G
8	30920785	rs2015230	C	T
8	30928123	rs73228684	A	G
8	30928457	rs13250713	A	G
8	30928747	rs12544538	T	A
8	30936356	rs2553268	G	T
8	30938704	rs1800391	A	G
8	30941922	rs2553267	G	T
8	30957765	rs2737327	A	G
8	30960004	rs2725333	G	A
8	30961066	rs2262639	C	T
8	30972200	rs73230704	G	A
8	30977392	rs4733225	C	T
8	30986232	rs148066526	A	G
8	30987057	rs59809498	G	A
8	30992844	rs6987918	T	C
8	30999428	rs6982140	C	T
8	31005515	rs11574360	T	C
8	31019661	rs2737346	T	C
8	31020159	rs4398867	A	G
8	31023686	rs1991216	A	G
8	31025343	rs11574398	A	G
8	31029925	rs10954781	C	T
8	31030275	rs6982948	C	A
8	31036778	rs34834235	T	C
8	31042205	rs2553246	A	G
8	31043899	rs4733226	G	A
8	31044894	rs2737353	T	C
8	31045828	rs2737357	G	A
8	31047634	rs2737369	C	T
8	31050016	rs1895737	A	G
8	31052333	rs56258477	G	A
8	31052352	rs73230790	A	C
8	90936369	rs2697677	A	G
8	90940205	rs2142141	G	C
8	90942068	rs2735889	C	T
8	90945833	rs14448	G	A
8	90950261	rs6998169	A	T
8	90951388	rs12680687	T	G
8	90951485	rs149874356	C	CAG
8	90954481	rs6470522	A	G
8	90968303	rs1805787	G	C
8	90983252	rs3026271	G	A
8	90997909	rs13312840	G	A
8	91014208	rs447796	A	G
8	91018214	rs79839693	G	A
8	91019051	rs34394839	A	G
8	91031074	rs1805867	A	G
8	91032576	rs16902428	C	T
9	110028929	rs4978785	T	C
9	110032384	rs1408135	C	G
9	110032962	rs78985281	C	G
9	110034900	rs371561668	C	T
9	110035445	9:110035445:A:AATT	AATT	A
9	110042484	rs10816481	T	C
9	110042535	rs7024503	A	G
9	110042774	rs79074936	G	A
9	110062143	rs10739239	T	A
9	110063992	rs112842496	AT	A
9	110065158	rs10759223	C	T
9	110074864	rs11573680	CT	C
9	110075231	rs6477569	G	T
9	110075437	rs7023656	C	T
9	110075609	rs7026973	C	T
9	110083777	rs10649057	CTT	C
9	110099358	rs66495692	T	G
9	110101440	rs817844	G	T
9	110103101	rs817847	G	A
9	110105592	rs817850	T	C
9	110107272	rs72738292	A	G
9	110108693	rs10739240	G	A
9	110108879	rs72738294	T	C
9	110108939	rs62569400	A	C
9	110109907	rs76431194	T	C
9	110111785	rs12336418	C	T
9	110112190	rs10816494	C	T
9	110112831	rs10816495	G	A
9	118897064	rs10817860	A	G
9	118898718	rs204514	A	G
9	118902542	rs55988828	A	G
9	118905353	rs112267867	A	T
9	118913625	rs1331135	A	G
9	118916193	rs386088	A	G
9	118917007	rs74628090	T	TC
9	118923652	rs10217651	A	G
9	118925258	rs146731848	TA	T
9	118942424	rs11791477	A	G
9	118949998	rs12375498	T	C
9	118951513	rs72752154	A	C
9	118957985	rs446783	T	G
9	118966861	rs55760822	G	T
9	118970431	rs12379469	A	G
9	118970563	rs62574179	G	A
9	118977786	rs10983080	G	C
9	118982811	rs199759062	A	AT
9	118984869	rs407310	A	G
9	118985423	rs620395	G	A
9	118988913	rs390623	G	A
9	119001642	rs72754227	T	C
9	119003933	rs11794209	C	T
9	119011391	rs10983088	A	G
9	119014714	rs201865769	AT	A
9	119015447	rs34350487	CA	C
9	119016875	rs12001800	C	T
9	119019732	rs35453189	C	T
9	119023867	rs7847346	C	A
9	119025297	rs35458487	T	C
9	119026584	rs1331141	C	T
9	119026907	rs1411820	C	T
9	119027764	rs11791668	A	G
9	119030776	rs7854428	G	A
9	119032615	rs1331138	G	A
9	119033334	rs10513270	A	C
9	119038034	rs10435873	G	T
9	119038558	rs4837525	A	G
9	119038805	rs11389532	A	AG
9	119040070	rs10114003	C	G
9	119041532	rs12376192	A	G
9	119042876	rs10732382	G	A
9	119048421	rs10759834	C	T
9	119050580	rs7036503	A	G
9	119051732	rs72754244	A	T
9	119052016	rs76502839	C	T
9	119052276	rs1323439	C	T
9	119053106	rs199530110	A	AT
9	119057906	rs62575360	C	T
9	119060754	rs75372938	A	C
9	119061138	rs5900199	T	TG
9	119063131	rs11362350	AT	A
9	119064047	rs10513272	T	C
9	119078356	rs1885983	A	G
9	119086084	rs62575362	C	T
9	119097495	rs35874577	A	G
9	119098518	rs147269950	GA	G
9	119098876	rs12378619	T	C
9	119103247	rs7862256	G	A
9	119107448	rs114130329	C	A
9	119110440	rs10120448	A	T
9	119111270	rs1475215	T	C
9	119112366	rs2224768	G	A
9	119116567	rs77667119	C	T
9	119122342	rs751543	C	T
9	119124372	rs111535922	AG	A
9	119125082	rs3747828	A	G
9	119125449	rs10817872	T	A
9	119130627	rs12353147	C	T
9	119131673	rs76104930	G	C
9	119133462	rs55893490	AAGGCAG	A
9	119136171	rs12339056	G	A
9	119136235	rs7874402	T	C
9	119136425	rs10538501	A	ATGG
9	119136430	rs72208041	GGTA	G
9	119136470	rs10817877	G	A
9	119138292	rs9697050	A	C
9	119139489	rs10817880	G	A
9	119142351	rs4837261	T	C
9	119142825	rs3789301	G	A
9	119147576	rs10983129	T	C
9	119149440	rs10983132	A	G
9	119151326	rs10817883	T	C
9	119153708	rs74363364	T	C
9	119156088	rs7026755	C	A
9	119163509	rs1054402	T	C
9	119165137	rs10554142	CAT	C
9	119166175	rs4837500	A	G
9	119167349	rs10983137	T	G
9	119179680	rs76841917	A	G
9	119181523	rs1507905	T	C
9	119181794	rs17303101	A	G
9	119184088	rs66818288	G	C
9	119184296	rs10983147	C	T
10	14922705	rs72772434	T	A
10	14926986	rs55799534	G	C
10	14929471	rs17156024	C	G
10	14941654	rs17353856	T	C
10	14946915	rs59865927	T	G
10	14952779	rs41300656	CAG	C
10	14954024	rs12572872	A	G
10	14955178	rs11517377	T	G
10	14958637	rs111628080	A	G
10	14958758	rs35001362	A	C
10	14971442	rs111267084	T	C
10	14974130	rs41297972	C	G
10	14974563	rs7924213	A	G
10	14976062	rs41297038	G	C
10	14976414	rs7076862	A	G
10	14976727	rs35441642	C	G
10	14978451	rs12245497	G	A
10	14978852	rs61845571	T	C
10	14979087	rs74124755	T	C
10	14980681	rs7916722	A	T
10	14980762	rs7913426	G	A
10	14981536	rs10796227	C	A
10	14983511	rs61085450	G	C
10	14984915	rs137883005	C	G
10	14985302	rs7906952	T	C
10	14985583	rs35141448	T	G
10	14988600	rs11259405	T	C
10	14991430	rs7906967	C	A
10	14992928	rs6602769	G	A
10	14993643	rs7092528	G	A
10	14995149	rs11593133	A	G
10	15001726	rs10752343	T	C
10	15003278	rs7919322	G	A
10	15008132	rs6602774	A	G
10	15008554	rs7079652	G	A
10	15012361	rs2298113	A	T
10	59943796	rs146230201	GA	G
10	59944357	rs76987929	G	T
10	59946672	rs1199105	C	T
10	59953046	rs17636964	C	G
10	59960083	rs1625716	G	T
10	59980194	rs16911967	C	G
10	59988076	rs11006086	C	T
10	59994913	rs148748978	C	A
10	60001515	rs76294626	A	G
10	60002618	rs2486482	G	A
10	60005202	rs7092649	A	G
10	60005344	rs7092798	C	G
10	60016703	rs2790148	C	A
10	60016775	rs115846091	T	C
10	60026425	rs7899961	T	G
10	89604732	rs10788569	C	T
10	89605873	rs78985531	A	G
10	89606039	rs78386421	T	C
10	89613412	rs138757528	T	C
10	89616479	rs1234221	C	A
10	89626375	rs79540160	TC	T
10	89639056	rs11355437	A	AG
10	89639962	rs2673836	G	A
10	89644226	rs35323240	G	C
10	89650801	rs112522781	A	G
10	89653686	rs1903858	G	A
10	89671684	rs375320679	GT	G
10	89682833	rs11202600	C	G
10	89694878	rs34099561	C	T
10	89700671	rs12357281	C	G
10	89704719	rs2299941	G	A
10	89709901	rs11202604	T	C
10	89712473	rs2673832	G	A
10	89718393	rs35484027	TA	T
10	89723760	rs79025454	G	A
10	89729114	rs200568059	T	TAAG
10	89742918	rs580245	C	A
10	89745814	rs644205	A	G
10	94192969	rs12778730	G	C
10	94193845	rs12255071	T	C
10	94196690	rs12261262	C	G
10	94198332	rs66503910	T	C
10	94199337	rs10882063	T	G
10	94200769	rs10882064	C	T
10	94201592	rs75289975	C	A
10	94203970	rs12359552	A	G
10	94211304	rs2251101	C	T
10	94213086	rs5786997	TTA	T
10	94215014	rs201503938	CTTGA	C
10	94233120	rs2249960	G	A
10	94241517	rs35831196	T	G
10	94243617	rs2421940	G	A
10	94245170	rs111635648	T	C
10	94247247	rs6583817	T	C
10	94263535	rs1970245	C	G
10	94281144	rs11812558	C	T
10	94298331	rs1832197	A	G
10	94300221	rs76415037	A	G
10	94304132	rs11187060	T	C
10	94306385	rs76022354	C	T
10	94310434	rs10882079	C	G
10	94317912	rs10882082	T	C
10	94322938	rs112153717	A	G
10	94333955	rs4646953	G	A
10	94336963	rs11187076	G	A
10	94342983	rs7092522	T	C
10	94343446	rs149746334	G	A
10	94344778	rs117847198	T	C
10	94347569	rs7921210	A	G
10	94347830	rs6583826	G	A
10	94350681	rs12355158	A	G
10	94353278	rs12256435	T	G
10	120907615	rs61276248	T	C
10	120907984	rs10886405	C	T
10	120910136	rs4752254	C	G
10	120910835	rs74649028	G	C
10	120916432	rs11198806	T	C
10	120919049	rs3832706	T	TGGGGAG
10	120920588	rs10749291	C	T
10	120922075	rs35233430	C	T
10	120922304	rs10886406	C	T
10	120926466	rs33970011	CCA	C
10	120935347	rs11198809	A	G
10	120943664	rs10886412	C	T
10	120952140	rs2901174	C	T
10	120953576	rs28560211	T	C
10	120954350	rs1108472	T	C
10	120955573	rs61876592	G	A
10	120956782	rs11592942	A	G
10	120957303	rs11198817	A	G
11	14646407	rs12362721	A	C
11	14650089	rs10832286	T	C
11	14650132	rs10832287	C	T
11	14651477	rs11023287	C	T
11	14653012	rs550436750	C	T
11	14659511	rs10458874	G	A
11	14667602	rs72869716	G	T
11	14679247	rs1879888	A	G
11	14683097	rs7124234	G	A
11	14683683	rs146128209	G	A
11	14689379	rs60396910	TATA	T
11	14690192	rs12283049	G	A
11	14730333	rs7114131	T	G
11	14781646	rs61883647	A	G
11	14828418	rs148619344	G	A
11	14831116	rs56287450	C	T
11	14836376	rs141370464	T	C
11	14846335	rs72869778	A	G
11	14856367	rs2122941	T	A
11	14862893	rs10160291	C	A
11	14866048	rs10832308	T	C
11	14877948	rs7105853	A	G
11	14896271	rs11023371	A	G
11	14904222	rs12291909	C	T
11	14910273	rs10500804	G	T
11	14912417	rs7129781	C	T
11	118944909	rs563162	T	C
11	118949799	rs1168568	A	G
11	118951642	rs2508948	A	T
11	118951686	rs117562556	G	T
11	118953952	rs7952138	G	A
11	118956867	rs616314	A	T
11	118962230	rs1131488	T	G
11	118962816	rs1784304	A	C
11	118963291	rs28990986	T	C
11	118965338	rs1064193	A	T
11	118970682	rs79524875	T	C
11	118971251	rs649870	G	A
11	118974121	rs565669	A	G
11	118978319	rs7936924	C	T
11	118984287	rs4938630	A	C
11	118985325	rs11217153	C	A
11	118985347	rs11314104	TA	T
12	21602020	rs74325975	T	G
12	21603877	rs17682462	A	G
12	21604740	rs10770812	T	C
12	21605464	rs67104487	C	T
12	21606115	rs58218666	G	A
12	21606952	rs72374722	C	CTA
12	21609684	rs55861860	G	A
12	21621737	rs12422251	G	A
12	21621817	rs10841827	C	A
12	21628320	rs10841831	T	C
12	21638482	rs189990283	A	T
12	21638570	rs6487233	C	T
12	21639385	rs369525826	T	TA
12	21641177	rs11046081	A	T
12	21641954	rs10743416	G	A
12	21643628	rs78228406	A	T
12	21647337	rs2284393	C	T
12	21650856	rs12829302	T	C
12	21652018	rs76506684	G	A
12	21653119	rs2300211	A	C
12	21654644	rs1860947	C	A
12	21654831	rs1060126	G	T
12	21657074	rs79952831	A	G
12	21658604	rs7313618	T	G
12	21661707	rs11046093	C	G
12	21661952	rs61926332	G	A
12	21664879	rs4762836	T	C
12	21665207	rs61926342	G	A
12	21669884	rs11046097	T	C
12	21671191	rs1048617	T	C
12	21672903	rs11046101	A	G
12	21674259	rs3213213	C	T
12	102772271	rs35416726	G	A
12	102772745	rs1533688	T	C
12	102775259	rs35062404	T	TG
12	102776060	rs12823486	G	A
12	102776566	rs2946830	C	T
12	102778774	rs2139573	C	T
12	102779478	rs7484309	T	C
12	102786072	rs10860862	T	G
12	102789852	rs5742714	G	C
12	102790780	rs1140655	A	T
12	102793569	rs6214	T	C
12	102796024	rs3032449	A	T
12	102796522	rs1520220	G	C
12	102796791	rs1549593	T	G
12	102797230	rs80280982	A	G
12	102800803	rs12316064	T	C
12	102815758	rs5742671	A	G
12	102823550	rs5742665	G	C
12	102838515	rs7136446	C	T
12	102845815	rs17884646	T	C
12	102846504	rs12313279	A	G
12	102855852	rs61935423	C	A
12	102856702	rs2195239	G	C
12	102864425	rs1019731	A	C
12	102867667	rs12821878	A	G
12	102880473	rs35766	C	T
12	102881696	rs35765	T	G
12	102883155	rs855200	A	T
12	102885114	rs142665966	C	T
12	104589657	rs12320159	T	C
12	104599769	rs4290308	C	T
12	104600272	rs73178002	C	G
12	104602208	rs7313063	G	A
12	104602537	rs7313536	A	G
12	104604485	rs35511346	AATTT	A
12	104619699	rs4592489	C	T
12	104622976	rs11610724	G	A
12	104624138	rs4964251	T	C
12	104625779	rs7979495	G	A
12	104627471	rs10861173	T	C
12	104629127	rs10861174	T	C
12	104629135	rs11615168	G	C
12	104633009	rs111298360	T	C
12	104634763	rs57416848	T	C
12	104636190	rs35473944	A	G
12	104639282	rs4246265	C	T
12	104640184	rs149267768	T	C
12	104641092	rs7958851	T	C
12	104647171	rs11404929	C	CA
12	104654548	rs7310505	A	C
12	104655231	rs34832491	G	A
12	104655239	rs4964733	T	C
12	104656126	rs4964735	A	G
12	104656894	rs34199247	C	T
12	104657126	rs11111960	G	A
12	104660438	rs113297151	A	G
12	104662570	rs112718627	T	C
12	104664786	rs11111968	A	G
12	104667645	rs112716285	T	C
12	104668401	rs139381864	T	C
12	104670449	rs9668964	C	T
12	104673262	rs7301631	T	C
12	104674123	rs12318033	C	T
12	104676774	rs71468208	A	C
12	104676946	rs10861185	A	C
12	104681428	rs7962942	T	C
12	104686064	rs4964778	G	C
12	104688449	rs73180130	T	C
12	104721575	rs7962256	C	G
12	104730846	rs17202060	T	C
12	104730965	rs4964783	G	A
12	104735466	rs77631741	G	C
12	104736394	rs7138318	C	T
12	104738825	rs61937916	G	A
12	104740957	rs202064310	A	AT
12	104745583	rs35634504	T	C
12	104746075	rs10778323	C	T
12	104747837	rs7977617	G	T
12	104748814	rs28672744	T	C
12	104749313	rs58129714	G	C
12	104751554	rs11112007	G	A
12	104753214	rs17808695	G	A
12	104754500	rs77724872	T	C
12	104754525	rs58234629	A	G
12	104760604	rs12369005	A	G
12	104760608	rs12372331	C	T
12	104762460	rs10735396	G	A
12	104763044	rs17035401	C	A
12	104763544	rs11112015	T	A
13	33571078	rs446647	G	A
13	33572069	rs34514215	AT	A
13	33583534	rs73176811	C	T
13	33585338	rs75535087	T	C
13	33586823	rs388826	C	G
13	33592070	rs562020	A	G
13	33592193	rs495392	A	C
13	33592313	rs73176817	C	T
13	33592755	rs568461	C	T
13	33592777	rs575536	T	C
13	33593266	rs71810303	C	CTG
13	33593270	rs2283368	C	T
13	33594488	rs2238165	A	C
13	33600153	rs75882675	A	G
13	33600233	rs571118	C	T
13	33606723	rs480830	C	T
13	33608957	rs9526981	G	T
13	33613132	rs685417	G	A
13	33615796	rs75169079	A	G
13	33616016	rs76238415	G	A
13	33617174	rs2320762	G	T
13	33617662	rs9536282	T	C
13	33619961	rs613201	G	C
13	33620022	rs519268	T	C
13	33624506	rs9563121	T	C
13	33630922	rs9634687	A	G
13	33637539	rs9563124	G	A
13	33644398	rs581971	A	G
13	33644537	rs582524	G	A
13	33645384	rs17763040	G	A
13	33651325	rs478584	A	C
13	33653339	rs566514	C	T
13	33657033	rs589909	A	G
13	33657037	rs589912	C	A
13	33657757	rs9536368	G	A
13	41110884	rs2721051	T	C
13	41111102	rs3812889	A	G
13	41120110	rs7332960	G	A
13	41121634	rs5803054	G	GA
13	41121990	rs2180960	T	G
13	41122046	rs17592185	C	T
13	41122647	rs1885267	A	G
13	41122750	rs1885268	T	C
13	41127682	rs2721047	T	C
13	41128085	rs17446593	G	A
13	41133080	rs3751437	G	A
13	41137804	rs2755209	C	A
13	41138419	rs61574102	T	TA
13	41140482	rs61963699	T	C
13	41140619	rs9532559	A	G
13	41142092	rs2701862	G	A
13	41142104	rs57290980	T	TA
13	41143190	rs12865518	A	G
13	41145211	rs75700692	A	C
13	41160579	rs9532564	G	C
13	41160711	rs116880972	C	G
13	41161770	rs2951787	A	G
13	41163323	rs2755217	G	A
13	41163373	rs2701865	G	A
13	41187169	rs75385933	A	G
13	41196877	rs12876443	C	T
13	41205289	rs73173180	A	G
13	41212225	rs17446928	C	T
13	41244260	rs9532580	C	T
13	41252529	rs9566562	A	G
13	41254104	rs9549260	A	C
13	41256360	rs55776591	G	A
13	41257371	rs7333119	G	A
14	105216381	rs4983548	T	C
14	105217357	rs140572555	G	A
14	105221043	rs12895059	C	T
14	105223378	rs12587535	T	C
14	105229646	rs7158655	C	T
14	105230595	rs73362602	C	T
14	105239146	rs3803304	G	C
14	105239192	rs2494732	C	T
14	105239894	rs1130233	T	C
14	105242374	rs12897418	A	G
14	105244345	rs5811151	GC	G
14	105244651	rs45531934	T	C
14	105245251	rs2498794	G	A
14	105246325	rs2494737	A	T
14	105246407	rs3730358	A	G
14	105246989	rs2494739	T	C
14	105248470	rs2498791	T	G
14	105248660	rs11848899	T	G
14	105249322	rs2494741	T	C
14	105250045	rs2498789	G	A
14	105255205	rs11847866	A	G
14	105258067	rs61758463	A	G
14	105266092	rs67583154	A	G
14	105267934	rs34284721	A	G
14	105268228	rs4983387	G	A
14	105271352	rs72715988	T	C
14	105277209	rs4983559	G	A
14	105277950	rs72715996	A	G
14	105278345	rs78379306	C	A
14	105278363	rs76912402	A	G
14	105278849	rs55906115	C	T
14	105278921	rs56401486	A	G
14	105279080	rs7144760	A	G
14	105279202	rs7144934	A	G
14	105279618	rs12886857	C	T
14	105280853	rs12050408	C	T
15	89838318	rs35875311	T	A
15	89843805	rs8036314	C	G
15	89843950	rs2238304	T	A
15	89851591	rs8032440	C	G
15	89858258	rs117760248	C	T
15	89859994	rs3087374	A	C
15	89864763	rs3176208	G	T
15	89869666	rs2074885	A	G
15	89869733	rs2351000	G	A
15	89869768	rs3176183	AC	A
15	89879126	rs1054875	T	A
15	89881979	rs80329407	G	A
15	89882931	rs115620886	T	G
15	89885187	rs28535651	G	C
15	89886299	rs6416549	T	C
15	89888831	rs11073858	A	G
15	89889684	rs176640	T	C
15	89896579	rs740425	C	G
15	89897683	rs875641	A	G
15	91240822	rs373963562	GTA	G
15	91242591	rs2890352	G	A
15	91247899	rs2520089	C	A
15	91252625	rs12909306	C	T
15	91253347	rs74392418	T	C
15	91254625	rs16944739	T	C
15	91279986	rs4009647	CAT	C
15	91283743	rs28745020	A	G
15	91285839	rs2238331	C	T
15	91289730	rs6496724	C	A
15	91295829	rs28384995	T	A
15	91297456	rs2285460	A	T
15	91299524	rs2283447	G	A
15	91299840	rs35163648	G	C
15	91302818	rs113032164	C	CCTTT
15	91305281	rs28385016	GT	G
15	91307410	rs2518968	C	G
15	91307677	rs464822	C	A
15	91311017	rs2518967	C	T
15	91312823	rs3815003	C	T
15	91313316	rs28385043	C	T
15	91314750	rs117988672	C	T
15	91315498	rs8036601	T	C
15	91315709	rs60909729	A	T
15	91316943	rs2611649	G	A
15	91323270	rs8037430	T	C
15	91325622	rs453052	C	A
15	91327841	rs28385062	T	C
15	91330525	rs112868764	T	C
15	91339782	rs28385116	C	T
15	91340516	rs62025121	C	G
15	91340995	rs2380165	G	A
15	91344334	rs2677725	A	G
15	91346251	rs387833	A	G
15	91346630	rs11377009	C	CA
15	91351102	rs4932365	A	C
15	91351930	rs389480	A	G
15	91352197	rs28385150	T	C
15	91353604	rs12592875	C	T
15	91355485	rs2532105	A	G
15	91356772	rs28385173	T	C
15	91363303	rs16944894	G	A
15	91366491	rs1858876	C	T
15	91367271	rs404623	G	C
15	91368962	rs12439832	T	C
15	91369856	rs426015	G	C
15	91370603	rs16944902	A	G
15	91372284	rs61684626	C	A
15	91372385	rs4932395	A	T
15	91374094	rs7172259	T	A
15	91376083	rs142270994	C	G
15	91377250	rs2532103	G	C
15	91378126	rs34619016	C	CCT
15	99173481	rs12901358	C	T
15	99179455	rs62022254	C	T
15	99179767	rs34752309	T	TA
15	99180205	rs9672558	C	T
15	99180380	rs28869768	C	A
15	99180724	rs28846993	A	C
15	99180952	rs118163159	T	C
15	99181663	rs4965425	T	C
15	99186321	rs6598538	A	G
15	99186731	rs1317075	A	G
15	99190131	rs113598363	T	TTC
15	99190133	rs55844159	C	CT
15	99193276	rs7402983	A	C
15	99193301	rs36122165	TC	T
15	99194896	rs2871865	G	C
15	99195115	rs3070543	GTGGA	G
15	99195162	rs2311766	G	C
15	99198890	rs72767936	T	C
15	99202875	rs8028620	C	T
15	99204220	rs13329348	G	A
15	99206153	rs13329408	T	C
15	99207392	rs11247361	G	C
15	99208039	rs28742179	G	A
15	99209294	rs75422555	T	G
15	99214192	rs148253773	T	TTGGAA
15	99216266	rs141983552	G	C
15	99222920	rs74275759	GTTATT	G
15	99231868	rs7170035	G	A
15	99231885	rs545736949	A	AT
15	99235516	rs59491994	A	G
15	99236103	rs1574014	C	G
15	99236276	rs11247367	A	G
15	99236502	rs1976667	G	A
15	99240481	rs11630479	A	G
15	99241021	rs11634678	T	C
15	99244771	rs146155548	A	G
15	99244876	rs56190996	T	C
15	99245384	rs4966013	G	A
15	99247294	rs113232785	GA	G
15	99247795	rs7166348	A	G
15	99248018	rs4966014	C	T
15	99248132	rs4966015	T	G
15	99253490	rs77763178	T	C
15	99253622	rs12901570	T	C
15	99259016	rs11634241	A	G
15	99267633	rs4966017	T	G
15	99269147	rs4965431	G	A
15	99269283	rs72767973	C	G
15	99279950	rs8036819	T	C
15	99281833	rs1567811	C	G
15	99296656	rs7182976	C	A
15	99296658	rs4477684	C	T
15	99300920	rs62024539	G	A
15	99305651	rs4965432	A	G
15	99305888	rs112329846	C	T
15	99309542	rs4966025	G	A
15	99311127	rs12905037	C	A
15	99316465	rs73475661	C	T
15	99319368	rs111583168	T	G
15	99321747	rs907801	C	T
15	99324465	rs2063671	T	C
15	99326761	rs1513643	G	A
15	99339405	rs5814906	CTG	C
15	99351817	rs71403409	G	A
15	99355266	rs6598554	C	T
15	99355282	rs12050484	A	G
15	99355588	rs183372066	T	C
15	99373855	rs8023498	T	C
15	99394862	rs12442623	A	G
15	99395138	rs62023609	G	A
15	99395834	rs8035410	G	C
15	99396105	rs1398873	T	C
15	99396687	rs76042640	A	G
15	99396694	rs2684777	C	T
15	99398708	rs1879612	C	T
15	99399470	rs35690275	C	T
15	99403621	rs34084444	A	C
15	99403986	rs56321179	T	TATTTC
15	99406245	rs2684779	T	G
15	99408988	rs11247377	G	A
15	99409548	rs2684781	C	T
15	99412562	rs2715442	G	A
15	99414403	rs1521480	A	G
15	99414423	rs1521481	C	A
15	99414957	rs57194228	G	A
15	99419502	rs55731007	G	A
15	99426726	rs28672978	G	C
15	99430076	rs11247379	G	A
15	99430948	rs11630259	C	T
15	99433376	rs1357112	G	A
15	99433803	rs35247100	T	C
15	99443139	rs3743258	A	G
15	99444688	rs56346220	C	G
15	99445469	rs12910200	T	A
15	99445819	rs148555386	GTA	G
15	99447485	rs113890705	A	G
15	99449683	rs867431	C	T
15	99449701	rs883149	A	T
15	99451378	rs8039666	C	A
15	99452942	rs12439656	T	C
15	99453047	rs2715417	T	G
15	99453271	rs3825955	G	A
15	99454245	rs2684810	A	G
15	99454363	rs2715415	A	G
15	99454962	rs7168671	T	C
15	99455270	rs2139924	C	A
15	99455379	rs35231663	T	TC
15	99455930	rs41373647	C	A
15	99455953	rs45561944	GT	G
15	99456253	rs2272037	T	C
15	99457752	rs7169544	A	G
15	99458307	rs3784604	C	T
15	99458327	rs3784605	C	T
15	99458481	rs3784606	G	A
15	99458718	rs2684808	G	C
15	99458902	rs28612945	T	C
15	99459642	rs2715424	T	C
15	99460862	rs10048024	G	A
15	99461096	rs2715425	T	C
15	99463530	rs7182342	G	C
15	99463657	rs28694767	A	T
15	99464042	rs76962018	A	G
15	99464103	rs4966042	G	A
15	99464135	rs4966043	G	C
15	99464983	rs34222688	G	C
15	99465274	rs28637929	T	C
15	99465285	rs2684806	T	C
15	99465809	rs41322748	T	C
15	99466085	rs2684805	C	T
15	99466198	rs4966044	A	G
15	99467934	rs1464430	C	A
15	99467942	rs3841650	G	GGT
15	99468159	rs45509394	G	GA
15	99468432	rs2715428	T	C
15	99469645	rs3073981	ATG	A
15	99470952	rs2684803	T	C
15	99470978	rs34131760	C	A
15	99471429	rs4965438	G	T
15	99473878	rs71950777	A	ATGC
15	99475275	rs4966046	C	T
15	99475526	rs7162336	A	G
15	99477722	rs35833419	A	G
15	99478966	rs2293118	T	C
15	99480607	rs2251687	C	T
15	99481832	rs2684799	T	C
15	99483392	rs2684796	T	C
15	99483617	rs35715334	G	A
15	99484539	rs2684795	A	G
15	99484720	rs2715419	A	G
15	99484953	rs2684794	C	T
15	99485498	rs45508498	A	G
15	99485671	rs4966047	C	T
15	99485702	rs2684793	G	A
15	99485931	rs41497346	A	T
15	99487794	rs62023652	G	A
15	99487888	rs12916884	T	G
15	99488081	rs2684792	G	A
15	99489265	rs10438491	T	C
15	99489916	rs7162314	G	A
15	99490039	rs2684791	A	G
15	99490596	rs12592205	T	A
15	99491540	rs2684790	A	G
15	99492045	rs2684789	G	A
15	99495208	rs7167580	T	C
15	99496248	rs8034284	T	C
15	99496387	rs8026157	G	A
15	99498085	rs9672254	T	C
15	99498794	rs28582005	T	C
15	99499930	rs3743254	T	C
15	99500064	rs12440962	T	C
15	99500256	rs2593053	A	G
15	99501087	rs45484096	C	CCT
15	99501929	rs397772788	GA	G
15	99503836	rs9282715	C	T
15	99504437	rs2684788	T	C
15	99505129	rs2654981	G	C
15	99505423	rs3743249	T	G
15	99505980	rs2684785	T	C
15	99508076	rs2684784	T	C
15	99508180	rs2312491	A	G
15	99508743	rs113822264	G	A
15	99510760	rs2654962	T	G
15	99511062	rs2715422	G	C
15	99511073	rs4966049	G	A
15	99511873	rs2715423	A	G
15	99512235	rs56247483	T	C
15	99513231	rs733710	C	T
15	99514423	rs57036063	T	TGGGGGGG
15	99518050	rs2177030	C	T
15	99519259	rs34303684	C	G
15	99519877	rs4966050	A	G
15	99521662	rs35435718	C	A
15	99522008	rs59335599	C	G
15	99522051	rs56879649	T	C
15	99524583	rs7166190	C	G
15	99527701	rs2593045	T	A
16	89784992	rs57119673	G	A
16	89786691	rs117849137	T	C
16	89787340	rs117990130	T	C
16	89795092	rs9933498	T	G
16	89795305	rs74606487	G	A
16	89795360	rs79139787	T	C
16	89795381	rs13339414	A	G
16	89795485	rs7204478	T	C
16	89795813	rs34120897	C	A
16	89795859	rs11640450	A	G
16	89795917	rs71274590	GGT	G
16	89796010	rs7185737	G	A
16	89797337	rs12709092	C	G
16	89799045	rs12446555	T	G
16	89799373	rs7184315	G	C
16	89799478	rs111443517	T	C
[truncated: 470 more rows]
