# Supplementary material for: Sex‐ and APOE‐specific genetic risk factors for late‐onset Alzheimer's disease: Evidence from gene–gene interaction of longevity‐related loci
Source: Aging Cell. 2023 Aug 24;22(9):e13938. doi: 10.1111/acel.13938 (PMC10497850; doi:10.1111/acel.13938)
Supplement: Supplementary file 4 — Table S2. [file ACEL-22-e13938-s006.xlsx]

## Sheet: APOE-ε4+ females 
CHR	position	SNP	Minor allele	Major allele	Gene SYMBOL	Pathway	OR	L95	U95	p_value
8	11623236	rs17810889	G	A	1.8kb 3' of C8orf49	DNA Repair	1.202	1.088	1.327	0.0003061
12	102823550	rs5742665	G	C	IGF1	IIS	1.291	1.122	1.486	0.000352
8	11614998	rs3757949	C	G	GATA4	Oxidative stress response	1.19	1.072	1.322	0.001137
8	11616547	rs12825	G	C	GATA4	Oxidative stress response	1.165	1.062	1.278	0.001181
15	99488081	rs2684792	G	A	IGF1R	IIS	0.8606	0.7856	0.9428	0.001256
12	104676946	rs10861185	A	C	TXNRD1	Oxidative stress response	0.8642	0.7886	0.947	0.001774
6	53407814	rs72942529	C	A	GCLC	Oxidative stress response	1.276	1.093	1.491	0.002057
12	104736394	rs7138318	C	T	TXNRD1	Oxidative stress response	0.8615	0.783	0.9478	0.002204
10	94342983	rs7092522	T	C	IDE	IIS	1.151	1.05	1.262	0.002601
15	99512235	rs56247483	T	C	IGF1R	IIS	0.8002	0.6902	0.9277	0.003119
19	7280152	rs141516621	A	G	INSR	IIS	1.232	1.072	1.416	0.003216
5	95147287	rs13183641	T	C	RHOBTB3	Membrane Trafficking	0.873	0.7968	0.9565	0.003583
12	102796024	rs3032449	A	T	IGF1	IIS	1.199	1.056	1.361	0.005011
19	45855055	rs41551713	AC	A	ERCC2	DNA Repair	1.237	1.066	1.435	0.005082
8	11614575	rs3729856	G	A	GATA4	Oxidative stress response	1.216	1.06	1.395	0.005352
12	102845815	rs17884646	T	C	IGF1	IIS	1.275	1.074	1.514	0.005538
2	227677321	rs35897577	T	A	RHBDD1	Proteolysis	1.144	1.04	1.258	0.00576
8	11655366	rs2645438	C	T	FDFT1	IIS	1.136	1.038	1.243	0.005779
10	59946672	rs1199105	C	T	IPMK	Metabolism	0.8423	0.7449	0.9525	0.006206
12	104688449	rs73180130	T	C	TXNRD1	Oxidative stress response	0.7986	0.6794	0.9386	0.006362
10	94247247	rs6583817	T	C	IDE	IIS	0.8362	0.735	0.9512	0.006537
6	53413089	rs62398133	C	G	GCLC	Oxidative stress response	0.8078	0.6916	0.9435	0.00705
9	110063992	rs112842496	AT	A	RAD23B	DNA Repair	0.81	0.6947	0.9443	0.007118
12	104604485	rs35511346	AATTT	A	5.1kb 5' of TXNRD1	Oxidative stress response	0.8841	0.8079	0.9674	0.007342
12	104730965	rs4964783	G	A	TXNRD1	Oxidative stress response	0.8838	0.8073	0.9675	0.007463
15	99403986	rs56321179	T	TATTTC	IGF1R	IIS	0.7712	0.6372	0.9335	0.007678
15	99521662	rs35435718	C	A	PGPEP1L	Oxidative stress response	1.13	1.033	1.237	0.007735
5	79945711	rs836821	A	C	MSH3	DNA Repair	0.8744	0.7918	0.9656	0.008002
5	80090726	rs4703818	C	T	MSH3	DNA Repair	1.316	1.074	1.613	0.00818
12	104602537	rs7313536	A	G	7kb 5' of TXNRD1	Oxidative stress response	0.8398	0.7378	0.956	0.008294
12	104654548	rs7310505	A	C	TXNRD1	Oxidative stress response	0.8719	0.7873	0.9656	0.008474
15	99455930	rs41373647	C	A	IGF1R	IIS	0.83	0.7225	0.9535	0.00848
5	79990883	rs1650742	G	T	MSH3	DNA Repair	0.8832	0.8051	0.969	0.008621
5	95152313	rs4561	G	A	RHOBTB3	Membrane Trafficking	0.886	0.8094	0.9698	0.008674
5	79987591	rs10567476	C	CAT	MSH3	DNA Repair	1.188	1.045	1.35	0.008679
9	110075609	rs7026973	C	T	RAD23B	DNA Repair	0.8858	0.8082	0.9707	0.009411
2	227662753	rs2234931	T	C	IRS1	IIS	1.309	1.068	1.605	0.00962
8	11625611	rs62491484	T	C	NEIL2	DNA Repair	0.8638	0.7732	0.9651	0.009673
6	53416478	rs57784730	C	T	GCLC	Oxidative stress response	1.261	1.058	1.504	0.009771
15	99522051	rs56879649	T	C	PGPEP1L	Oxidative stress response	0.8242	0.7115	0.9546	0.009887
8	11640784	rs8191642	G	A	NEIL2	DNA Repair	1.157	1.035	1.292	0.009977
12	104655239	rs4964733	T	C	TXNRD1	Oxidative stress response	0.8509	0.7524	0.9624	0.01019
2	217479478	rs10177722	G	A	3.6kb 3' of AC073321.4	NA	1.186	1.041	1.351	0.01052
8	11654952	rs2686188	G	C	FDFT1	IIS	1.251	1.053	1.486	0.01082
1	8026003	rs226252	C	G	PARK7	Oxidative stress response	1.143	1.03	1.268	0.01163
7	94909899	rs854536	G	A	PPP1R9A	IIS	1.125	1.026	1.232	0.01185
8	90942068	rs2735889	C	T	OSGIN2	Oxidative stress response	1.131	1.027	1.245	0.01231
12	104748814	rs28672744	T	C	4.8kb 3' of TXNRD1	Oxidative stress response	1.121	1.024	1.226	0.01287
1	8046502	rs146977157	G	GC	936bp 3' of PARK7	Oxidative stress response	0.8032	0.6752	0.9554	0.01332
5	95142817	rs11953653	T	C	RHOBTB3	Membrane Trafficking	0.892	0.8147	0.9766	0.01341
12	102772271	rs35416726	G	A	17kb 3' of IGF1	IIS	1.197	1.038	1.38	0.01344
11	118953952	rs7952138	G	A	VPS11	Membrane Trafficking	1.24	1.045	1.471	0.01366
10	94353278	rs12256435	T	G	KIF11	Immunity	0.8264	0.7101	0.9617	0.01371
1	242010116	rs3754093	G	A	EXO1	DNA Repair	0.8516	0.7492	0.968	0.01399
1	8023634	rs161815	C	G	PARK7	Oxidative stress response	1.118	1.022	1.223	0.01482
5	95143394	rs2348974	C	G	RHOBTB3	Membrane Trafficking	1.119	1.022	1.226	0.01502
12	104599769	rs4290308	C	T	9.8kb 5' of TXNRD1	Oxidative stress response	1.117	1.021	1.222	0.01548
19	7129086	rs2860173	A	G	INSR	IIS	1.23	1.038	1.458	0.01665
8	30928457	rs13250713	A	G	WRN	DNA Repair	0.8274	0.7084	0.9663	0.0167
12	102800803	rs12316064	T	C	IGF1	IIS	1.131	1.022	1.251	0.01692
9	119001642	rs72754227	T	C	PAPPA	IIS	1.231	1.037	1.461	0.01742
10	60005202	rs7092649	A	G	IPMK	Metabolism	0.8782	0.7888	0.9776	0.01762
14	105221043	rs12895059	C	T	SIVA1	Apoptosis	1.172	1.028	1.336	0.01771
6	53408883	rs17882672	T	C	GCLC	Oxidative stress response	0.8583	0.7564	0.974	0.01786
13	33644398	rs581971	A	G	KL	IIS	1.114	1.019	1.218	0.01788
2	31549616	rs10204686	T	C	7.6kb 3' of XDH	Oxidative stress response	1.256	1.04	1.516	0.01806
11	118963291	rs28990986	T	C	HMBS	Metabolism	1.239	1.037	1.479	0.01811
12	104625779	rs7979495	G	A	TXNRD1	Oxidative stress response	0.8102	0.6802	0.9652	0.01842
12	104676774	rs71468208	A	C	TXNRD1	Oxidative stress response	1.131	1.021	1.254	0.01858
9	110101440	rs817844	G	T	7kb 3' of RAD23B	DNA Repair	0.8898	0.8071	0.981	0.01906
8	11655577	rs2686190	C	G	FDFT1	IIS	0.876	0.7842	0.9786	0.0191
5	95131292	rs6815	A	G	RHOBTB3	Membrane Trafficking	1.144	1.022	1.28	0.01913
2	227597697	rs17208239	T	G	IRS1	IIS	1.259	1.038	1.527	0.01942
5	95121535	rs17085064	C	T	RHOBTB3	Membrane Trafficking	1.119	1.018	1.229	0.01946
19	45843609	rs10404465	A	T	KLC3	Immunity	1.132	1.02	1.256	0.01986
9	118925258	rs146731848	TA	T	PAPPA	IIS	1.21	1.031	1.421	0.01991
13	41120110	rs7332960	G	A	9.7kb 3' of FOXO1	IIS	1.153	1.022	1.3	0.02041
5	80075674	rs39628	T	C	MSH3	DNA Repair	0.8714	0.7757	0.9789	0.02043
8	90936369	rs2697677	A	G	OSGIN2	Oxidative stress response	1.15	1.022	1.295	0.0205
19	7220414	rs2017199	A	G	INSR	IIS	0.89	0.8058	0.983	0.02157
12	104751554	rs11112007	G	A	7.5kb 3' of TXNRD1	Oxidative stress response	0.8993	0.8211	0.9851	0.02242
1	8009763	rs226474	T	C	4.6kb 5' of PARK7	Oxidative stress response	1.11	1.015	1.215	0.0225
19	7234481	rs7508459	T	C	INSR	IIS	1.124	1.016	1.243	0.02271
9	110075437	rs7023656	C	T	RAD23B	DNA Repair	0.9011	0.8234	0.9862	0.0237
15	99267633	rs4966017	T	G	IGF1R	IIS	1.238	1.028	1.49	0.02401
10	120916432	rs11198806	T	C	SFXN4	Mitochondrial transport	0.8113	0.6763	0.9731	0.02424
8	11657033	rs2645437	G	C	FDFT1	IIS	0.8899	0.8038	0.9853	0.02471
10	59953046	rs17636964	C	G	IPMK	Metabolism	1.139	1.016	1.276	0.02504
19	7214723	rs12986062	A	G	INSR	IIS	0.8836	0.7929	0.9847	0.02517
5	95142318	rs9314158	G	A	RHOBTB3	Membrane Trafficking	1.135	1.015	1.27	0.02626
2	47910716	rs115974370	C	T	12kb 5' of AC006509.6	NA	0.847	0.7312	0.9812	0.02689
8	11657921	rs2645433	C	G	FDFT1	IIS	0.9025	0.8242	0.9884	0.02696
8	11616516	rs904018	T	C	GATA4	Oxidative stress response	0.9026	0.8239	0.9888	0.02774
15	99522008	rs59335599	C	G	PGPEP1L	Proteolysis	0.8115	0.6727	0.9789	0.02907
5	80077309	rs34886287	C	T	MSH3	DNA Repair	1.11	1.01	1.219	0.02948
15	91340516	rs62025121	C	G	BLM	DNA Repair	0.8313	0.7038	0.9819	0.02967
19	45938019	rs143008566	T	A	MIR6088	Metabolism	0.8023	0.6577	0.9786	0.02979
8	90951388	rs12680687	T	G	NBN	DNA Repair	1.119	1.01	1.24	0.03092
19	7237023	rs8104283	A	G	INSR	IIS	1.107	1.009	1.214	0.03139
6	160460082	rs1036951	G	C	IGF2R	IIS	1.111	1.009	1.224	0.03155
19	7159016	rs143048866	T	C	INSR	IIS	1.229	1.018	1.483	0.03165
19	45858605	rs3916865	A	ACT	ERCC2	DNA Repair	1.115	1.009	1.232	0.0323
2	227669542	rs7583928	G	A	RHBDD1	Proteolysis	0.8916	0.8026	0.9905	0.03261
10	94347830	rs6583826	G	A	KIF11	Immunity	1.102	1.008	1.204	0.03264
5	95155812	rs6875489	C	T	GLRX	Oxidative stress response	0.9025	0.8212	0.9918	0.03311
8	11617647	rs11778526	A	G	135bp 3' of GATA4	Oxidative stress response	1.113	1.009	1.228	0.03324
5	79965555	rs6151628	C	T	MSH3	DNA Repair	1.263	1.018	1.567	0.03408
8	11636884	rs8191604	G	T	NEIL2	DNA Repair	1.119	1.008	1.243	0.0351
19	45877788	rs62112767	A	G	ERCC2	DNA Repair	0.8896	0.7977	0.9922	0.03562
10	94336963	rs11187076	G	A	IDE	IIS	1.1	1.006	1.203	0.0359
7	95065850	rs12704796	A	G	PON2	Oxidative stress response	1.139	1.008	1.287	0.03637
6	53355898	rs76479474	T	C	6.2kb 3' of GCLC	Oxidative stress response	0.8519	0.7329	0.9901	0.03663
2	217481516	rs72952553	A	G	5.6kb 3' of AC073321.4	NA	0.8993	0.814	0.9937	0.03706
19	7251101	rs11671297	G	A	INSR	IIS	0.907	0.8274	0.9942	0.0371
9	118905353	rs112267867	A	T	11kb 5' of PAPPA	IIS	1.26	1.014	1.566	0.03742
5	95140570	rs13173742	A	G	RHOBTB3	Membrane Trafficking	0.9081	0.8293	0.9945	0.03754
13	41140482	rs61963699	T	C	FOXO1	IIS	1.145	1.008	1.3	0.0376
10	59960083	rs1625716	G	T	IPMK	Metabolism	0.8263	0.6901	0.9894	0.03787
15	99467934	rs1464430	C	A	IGF1R	IIS	1.11	1.006	1.224	0.03802
19	7208882	rs7256730	C	T	INSR	IIS	0.8909	0.7987	0.9938	0.03826
2	217532230	rs11683189	C	A	IGFBP2	IIS	1.102	1.005	1.208	0.0384
19	45856468	rs238417	G	C	ERCC2	DNA Repair	0.9085	0.8296	0.9949	0.03845
8	11653292	rs2686186	A	G	FDFT1	IIS	0.9087	0.8299	0.995	0.0386
5	95134419	rs6556881	G	A	RHOBTB3	Membrane Trafficking	0.9084	0.8294	0.9951	0.03879
10	60002618	rs2486482	G	A	IPMK	Metabolism	0.9079	0.828	0.9955	0.03971
12	104747837	rs7977617	G	T	3.8kb 3' of TXNRD1	Oxidative stress response	0.8762	0.7718	0.9948	0.04123
10	120910136	rs4752254	C	G	SFXN4	Mitochondrial transport	0.895	0.804	0.9963	0.0425
19	7118878	rs12979722	C	A	INSR	IIS	1.169	1.005	1.36	0.04281
15	99466198	rs4966044	A	G	IGF1R	IIS	0.9114	0.8332	0.9971	0.04294
10	89694878	rs34099561	C	T	PTEN	IIS	0.8161	0.6702	0.9937	0.04311
15	99487888	rs12916884	T	G	IGF1R	IIS	0.8993	0.8113	0.9968	0.04323
15	99485498	rs45508498	A	G	IGF1R	IIS	1.153	1.004	1.324	0.04332
16	89795813	rs34120897	C	A	ZNF276	DNA Repair	0.8663	0.7536	0.9959	0.04356
6	53351289	rs1467408	A	G	11kb 3' of GCLC	Oxidative stress response	0.9079	0.8265	0.9972	0.04361
19	7207297	rs8109040	G	T	INSR	IIS	0.9058	0.8227	0.9972	0.04368
1	8034202	rs11121066	C	A	PARK7	Oxidative stress response	0.9098	0.8299	0.9974	0.0439
7	94936129	rs2269829	G	A	PON1	Oxidative stress response	0.9056	0.8214	0.9984	0.0463
17	1742290	rs4790824	G	A	RPA1	DNA Repair	0.9117	0.8323	0.9986	0.04662
13	41121990	rs2180960	T	G	7.8kb 3' of FOXO1	IIS	0.9103	0.8297	0.9987	0.04687
13	33600153	rs75882675	A	G	KL	IIS	0.8436	0.7134	0.9977	0.04693
15	99453271	rs3825955	G	A	IGF1R	IIS	1.101	1.001	1.211	0.04696
15	99511062	rs2715422	G	C	IGF1R	IIS	1.099	1.001	1.207	0.0479
19	7262569	rs7258382	C	T	INSR	IIS	1.141	1.001	1.3	0.04815
5	95116760	rs74737596	A	C	RHOBTB3	Membrane Trafficking	0.8253	0.6819	0.9989	0.04874
8	11660051	rs2645429	A	G	FDFT1	IIS	1.111	1.001	1.233	0.04877
19	7220068	rs10412485	C	T	INSR	IIS	0.9131	0.834	0.9997	0.04916
8	11618107	rs9329248	A	C	595bp 3' of GATA4	Oxidative stress response	1.129	1	1.273	0.04932
3	14197546	rs3731143	G	A	XPC-AS1	DNA Repair	0.8306	0.6901	0.9996	0.04953

## Sheet: APOE-ε4+ males 
CHR	position	SNP	Minor allele	Major allele	Gene SYMBOL	Pathway	OR	L95	U95	p_value
15	99244876	rs56190996	T	C	IGF1R	IIS	0.7901	0.6933	0.9005	0.0004139
19	44095077	rs8113762	G	A	IRGQ	Immunity	0.8094	0.7194	0.9107	0.0004395
19	45841318	rs117817038	A	G	KLC3	Immunity	0.7205	0.5881	0.8828	0.001563
6	160440132	rs35646088	G	A	IGF2R	IIS	0.6859	0.5339	0.8813	0.003197
15	99194896	rs2871865	G	C	IGF1R	IIS	1.322	1.094	1.598	0.003856
10	59944357	rs76987929	G	T	6.9kb 3' of IPMK	Metabolism	1.402	1.114	1.764	0.003944
3	14201352	rs3731125	C	T	XPC-AS1	DNA Repair	0.7411	0.6042	0.9091	0.004057
19	7166541	rs3815901	G	A	INSR	IIS	0.848	0.7577	0.949	0.00409
9	119124372	rs111535922	AG	A	PAPPA	IIS	1.231	1.068	1.419	0.004174
1	226604893	rs12025487	T	C	9.1kb 5' of PARP1	DNA Repair	0.8077	0.6977	0.9352	0.004279
10	60026425	rs7899961	T	G	IPMK	Metabolism	0.7068	0.5566	0.8974	0.004395
6	160417205	rs13220412	C	G	IGF2R	IIS	0.703	0.551	0.897	0.004596
3	14172075	rs6798807	T	C	TMEM43	Immunity	0.771	0.6432	0.9241	0.004903
10	14978451	rs12245497	G	A	DCLRE1C	DNA Repair	1.318	1.087	1.598	0.004939
1	242065356	rs78686161	A	G	6.9kb 3' of EXO1	DNA Repair	1.45	1.116	1.885	0.005446
9	119023867	rs7847346	C	A	PAPPA	IIS	0.8484	0.7552	0.9532	0.005652
17	7596062	rs181752000	G	T	WRAP53	Metabolism of proteins	0.7305	0.5843	0.9133	0.005858
5	82374203	rs13177759	C	T	XRCC4	DNA Repair	1.2	1.053	1.368	0.006212
10	59943796	rs146230201	GA	G	7.5kb 3' of IPMK	Metabolism	0.7354	0.5897	0.917	0.006359
6	46644875	rs2270450	T	C	SLC25A27	Metabolism	0.8447	0.7482	0.9538	0.006442
3	14200473	rs3731127	A	G	XPC-AS1	DNA Repair	0.7231	0.5726	0.9131	0.006463
15	99245384	rs4966013	G	A	IGF1R	IIS	0.8485	0.7534	0.9556	0.006774
20	49111256	rs718630	G	T	16kb 5' of PTPN1	IIS	0.8534	0.7608	0.9573	0.006863
2	201532625	rs2715905	A	T	AOX1	Oxidative stress response	0.8568	0.7645	0.9602	0.007848
19	45855060	rs1799790	G	C	ERCC2	DNA Repair	0.8547	0.7612	0.9597	0.007929
17	1733210	rs17291738	T	C	RPA1	DNA Repair	1.184	1.044	1.342	0.008363
6	46614439	rs12215229	G	T	CYP39A1	Metabolism	0.8041	0.6827	0.9472	0.00906
13	41160711	rs116880972	C	G	FOXO1	IIS	1.398	1.086	1.799	0.009336
19	44090509	rs767540	T	C	PINLYP	NA	0.8178	0.7026	0.9518	0.009404
2	201539206	rs7563682	C	T	AOX1	Oxidative stress response	0.8612	0.7693	0.964	0.009424
6	53366989	rs670548	C	T	GCLC	Oxidative stress response	0.8598	0.7666	0.9643	0.009868
7	31048640	rs28681154	G	T	16kb 3' of GHRHR	IIS	1.232	1.051	1.446	0.01034
9	119026584	rs1331141	C	T	PAPPA	IIS	1.185	1.04	1.349	0.01055
7	31032033	rs35489383	G	GGTAA	GHRHR	IIS	1.203	1.043	1.387	0.01111
3	14211101	rs2733537	G	A	XPC-AS1	DNA Repair	0.861	0.7668	0.9669	0.01142
12	21602020	rs74325975	T	G	PYROXD1	Oxidative stress response	1.417	1.08	1.86	0.01199
17	1790514	rs17292266	A	G	RPA1	DNA Repair	1.208	1.042	1.4	0.0123
10	14958637	rs111628080	A	G	DCLRE1C	DNA Repair	1.358	1.067	1.729	0.01288
15	99186731	rs1317075	A	G	IRAIN	IIS	0.8589	0.7618	0.9684	0.01295
7	31000616	rs10224779	T	C	GHRHR	IIS	1.175	1.034	1.334	0.01309
6	53350525	rs13214318	C	A	12kb 3' of GCLC	Oxidative stress response	0.8085	0.6835	0.9564	0.01315
10	59988076	rs11006086	C	T	IPMK	Metabolism	0.8015	0.6726	0.9551	0.0134
10	14991430	rs7906967	C	A	DCLRE1C	DNA Repair	1.357	1.064	1.731	0.01379
6	53373624	rs3830795	GCTCCAC	G	GCLC	Oxidative stress response	1.152	1.029	1.289	0.01405
15	99216266	rs141983552	G	C	IGF1R	IIS	0.7817	0.6418	0.9521	0.01436
7	95060242	rs7785039	T	C	PON2	Oxidative stress response	1.188	1.035	1.364	0.01457
6	53479032	rs6924228	T	G	GCLC	Oxidative stress response	0.809	0.6822	0.9594	0.01486
13	33617662	rs9536282	T	C	KL	IIS	0.83	0.7135	0.9655	0.01575
6	33714156	rs72880503	A	G	IP6K3	Metabolism	1.285	1.048	1.577	0.01609
9	110101440	rs817844	G	T	7kb 3' of RAD23B	DNA Repair	0.8607	0.7616	0.9728	0.01631
13	33657757	rs9536368	G	A	17kb 3' of KL	IIS	0.7792	0.6341	0.9574	0.01759
6	53408883	rs17882672	T	C	GCLC	Oxidative stress response	1.236	1.037	1.474	0.01792
19	7182171	rs4325676	C	G	INSR	IIS	0.8709	0.7766	0.9767	0.01811
9	119103247	rs7862256	G	A	PAPPA	IIS	1.192	1.03	1.379	0.01822
7	31021462	rs12537375	C	T	GHRHR	IIS	1.236	1.037	1.473	0.01823
7	95062793	rs730364	T	C	PON2	Oxidative stress response	0.7929	0.6534	0.9622	0.01878
6	46601912	rs13216565	A	G	CYP39A1	Metabolism	0.8492	0.7406	0.9736	0.01911
2	201536463	rs2715906	T	C	AOX1	Oxidative stress response	0.8739	0.7808	0.9782	0.01916
19	45933493	rs11882642	C	T	ERCC1	DNA Repair	0.8722	0.7778	0.978	0.01929
12	21647337	rs2284393	C	T	RECQL	DNA Repair	0.8649	0.7646	0.9783	0.02094
15	89859994	rs3087374	A	C	FANCI	DNA Repair	1.279	1.038	1.577	0.02099
1	226537868	rs878366	C	T	11kb 3' of PARP1	DNA Repair	0.8752	0.7812	0.9804	0.02133
19	7294358	rs2860190	C	G	INSR	IIS	0.7724	0.6199	0.9624	0.02138
10	120935347	rs11198809	A	G	PRDX3	Oxidative stress response	0.8249	0.6996	0.9727	0.02207
6	46632594	rs35884480	C	T	SLC25A27	Metabolism	0.7675	0.6118	0.9629	0.02219
2	201551392	rs7589650	C	T	AOX3P	Oxidative stress response	1.141	1.019	1.277	0.02236
15	89889684	rs176640	T	C	10kb 3' of RP11-217B1.2	NA	0.8756	0.7812	0.9814	0.02245
7	95072616	rs10953147	G	A	8.1kb 5' of PON2	Oxidative stress response	0.8782	0.7854	0.9819	0.0226
9	119130627	rs12353147	C	T	PAPPA	IIS	0.8779	0.7848	0.9821	0.02288
20	49132516	rs6067472	T	A	PTPN1	IIS	0.8743	0.7787	0.9816	0.02298
6	46620252	rs12192544	G	C	CYP39A1	Metabolism	0.8597	0.7546	0.9794	0.023
19	45856144	rs1799787	A	G	ERCC2	DNA Repair	0.8686	0.7693	0.9808	0.02301
2	38350459	rs74708644	G	A	CYP1B1-AS1	NA	1.31	1.038	1.654	0.02303
19	45870658	rs8109829	T	C	ERCC2	DNA Repair	0.8756	0.7807	0.9822	0.02339
10	120926466	rs33970011	CCA	C	PRDX3	Oxidative stress response	0.8789	0.7853	0.9835	0.02451
1	242071602	rs6681581	A	C	13kb 3' of EXO1	DNA Repair	0.8615	0.7566	0.9811	0.02454
12	104736394	rs7138318	C	T	TXNRD1	Oxidative stress response	1.146	1.018	1.291	0.02467
9	119125082	rs3747828	A	G	PAPPA	IIS	0.7751	0.6205	0.9684	0.02491
15	99180952	rs118163159	T	C	9.2kb 3' of RP11-35O15.1	NA	0.7796	0.6268	0.9698	0.02539
19	7262569	rs7258382	C	T	INSR	IIS	0.8412	0.7214	0.9808	0.02732
2	217495007	rs6721062	G	A	2.5kb 5' of IGFBP2	IIS	1.138	1.015	1.277	0.02733
1	226549498	rs2271347	A	G	PARP1	DNA Repair	1.165	1.017	1.334	0.02755
19	44068575	rs939461	C	A	XRCC1	DNA Repair	0.81	0.6711	0.9776	0.02809
3	172184544	rs112960592	G	A	18kb 5' of GHSR	IIS	1.188	1.017	1.387	0.02956
10	89709901	rs11202604	T	C	PTEN	IIS	0.8392	0.7166	0.9828	0.0296
10	59953046	rs17636964	C	G	IPMK	Metabolism	1.167	1.015	1.34	0.02972
15	99339405	rs5814906	CTG	C	IGF1R	IIS	1.216	1.019	1.45	0.03003
11	14866048	rs10832308	T	C	PDE3B	IIS	1.146	1.013	1.298	0.0307
6	46649231	rs7740677	C	T	SLC25A27	Metabolism	1.167	1.014	1.342	0.03075
5	82376719	rs1478487	T	A	XRCC4	DNA Repair	0.8852	0.7924	0.9888	0.03086
15	99508076	rs2684784	T	C	IGF1R	IIS	1.147	1.012	1.3	0.03143
10	89729114	rs200568059	T	TAAG	PTEN	IIS	0.7666	0.6017	0.9767	0.03148
15	99180205	rs9672558	C	T	10kb 3' of RP11-35O15.1	NA	1.197	1.016	1.411	0.0317
19	7132684	rs113987427	A	C	INSR	IIS	0.8335	0.7059	0.9842	0.03173
7	95036876	rs2375005	A	T	PON2	Oxidative stress response	0.8862	0.7936	0.9896	0.03187
19	45843315	rs12972985	T	G	KLC3	Immunity	0.8778	0.7791	0.9889	0.03214
12	102856702	rs2195239	G	C	IGF1	IIS	1.153	1.012	1.314	0.03222
12	102838515	rs7136446	C	T	IGF1	IIS	1.13	1.01	1.263	0.03245
15	91356772	rs28385173	T	C	BLM	DNA Repair	0.7962	0.6462	0.9812	0.03247
10	120919049	rs3832706	T	TGGGGAG	SFXN4	Mitochondrial transport	1.137	1.011	1.279	0.03273
6	108941468	rs17069665	G	A	SUMO2P8	Metabolism of proteins	0.8327	0.7039	0.9852	0.03285
7	31043150	rs17159799	G	A	10kb 3' of GHRHR	IIS	1.17	1.013	1.352	0.03286
9	118897064	rs10817860	A	G	19kb 5' of PAPPA	IIS	0.7829	0.625	0.9806	0.03311
10	59960083	rs1625716	G	T	IPMK	Metabolism	0.7846	0.6277	0.9808	0.03312
10	89626375	rs79540160	TC	T	PTEN	IIS	1.166	1.012	1.343	0.03376
6	53378861	rs11385177	AT	A	GCLC	Oxidative stress response	1.13	1.009	1.265	0.03401
7	95078175	rs12530498	C	T	14kb 5' of PON2	Oxidative stress response	0.8521	0.7344	0.9886	0.03472
6	160436952	rs9365122	C	A	IGF2R	IIS	0.8777	0.7774	0.991	0.03517
11	118974121	rs565669	A	G	DPAGT1	Metabolism	1.247	1.015	1.533	0.03591
12	104763044	rs17035401	C	A	19kb 3' of TXNRD1	Oxidative stress response	1.317	1.018	1.704	0.03595
19	45890873	rs1970764	C	T	PPP1R13L	DNA Repair	1.163	1.01	1.34	0.0361
19	45833649	rs344788	A	G	KLC3	Immunity	0.8837	0.7872	0.9921	0.03625
19	45981840	rs7245548	T	C	ERCC1	DNA Repair	1.126	1.008	1.259	0.03644
6	53489402	rs11962201	T	C	3.8kb 5' of RP11-345L23.1	NA	0.8776	0.7764	0.9919	0.03663
20	49106908	rs62204788	C	T	20kb 5' of PTPN1	IIS	0.8799	0.7804	0.9921	0.03673
10	60005202	rs7092649	A	G	IPMK	Metabolism	0.8666	0.7576	0.9914	0.03694
6	53469010	rs554761	T	C	GCLC	Oxidative stress response	0.8678	0.7594	0.9917	0.03737
20	49109845	rs4811076	A	G	17kb 5' of PTPN1	IIS	1.127	1.007	1.262	0.03739
15	99208039	rs28742179	G	A	IGF1R	IIS	1.217	1.011	1.465	0.03752
13	33644537	rs582524	G	A	KL	IIS	1.127	1.007	1.261	0.03757
19	7263126	rs35571068	C	T	INSR	IIS	0.8367	0.7073	0.9898	0.03759
15	99484953	rs2684794	C	T	IGF1R	IIS	0.8489	0.7271	0.9911	0.03819
6	160518526	rs4709398	C	T	IGF2R	IIS	0.8418	0.7151	0.991	0.03863
19	45893988	rs6509210	T	C	PPP1R13L	DNA Repair	0.8715	0.7649	0.9929	0.0388
6	53367847	rs569760	T	C	GCLC	Oxidative stress response	1.134	1.006	1.279	0.03888
15	89858258	rs117760248	C	T	FANCI	DNA Repair	0.8031	0.652	0.9892	0.03925
19	7169477	rs3848572	C	T	INSR	IIS	0.8624	0.7491	0.9928	0.0393
2	201521731	rs4674302	G	A	AOX1	Oxidative stress response	0.8766	0.7734	0.9936	0.03938
8	11642715	rs8191659	A	T	NEIL2	DNA Repair	0.889	0.7948	0.9945	0.03969
7	95080342	rs43057	A	C	16kb 5' of PON2	Oxidative stress response	1.19	1.008	1.405	0.03979
10	94347569	rs7921210	A	G	KIF11	Immunity	0.8894	0.7951	0.9949	0.04043
11	14910273	rs10500804	G	T	CYP2R1	Metabolism	1.122	1.005	1.254	0.0408
15	99235516	rs59491994	A	G	IGF1R	IIS	0.8606	0.7452	0.9938	0.04091
19	45918536	rs113358271	G	T	ERCC1	DNA Repair	0.8691	0.7594	0.9946	0.04146
19	45986483	rs4803825	G	A	RTN2	Membrane Trafficking	0.8894	0.7944	0.9958	0.04201
17	7578679	rs9895829	G	A	TP53	DNA Repair	0.7835	0.6192	0.9914	0.04218
12	102846504	rs12313279	A	G	IGF1	IIS	1.134	1.004	1.281	0.04277
19	7280152	rs141516621	A	G	INSR	IIS	0.8447	0.7174	0.9946	0.04286
6	33703230	rs545787	A	G	IP6K3	Metabolism	1.127	1.004	1.266	0.04326
10	94203970	rs12359552	A	G	2.9kb 5' of AL161652.1	NA	0.8429	0.7138	0.9954	0.04393
5	82460502	rs728428	G	C	XRCC4	DNA Repair	1.131	1.003	1.277	0.04506
19	7185801	rs11671045	T	C	INSR	IIS	0.8628	0.7465	0.9972	0.0457
6	53477688	rs583513	C	T	GCLC	Oxidative stress response	1.119	1.002	1.25	0.04602
19	7249830	rs4328554	T	C	INSR	IIS	1.129	1.002	1.272	0.04684
19	45976636	rs10424098	G	T	FOSB	DNA Repair	0.8939	0.8003	0.9984	0.04685
15	99505980	rs2684785	T	C	IGF1R	IIS	1.141	1.002	1.3	0.0469
6	53492467	rs7764361	C	G	710bp 5' of RP11-345L23.1	NA	0.8942	0.8007	0.9988	0.04748
9	110042484	rs10816481	T	C	RAD23B	DNA Repair	1.133	1.001	1.283	0.04758
12	104625779	rs7979495	G	A	TXNRD1	Oxidative stress response	1.247	1.002	1.552	0.0476
9	119122342	rs751543	C	T	PAPPA	IIS	1.133	1.001	1.283	0.0478
19	44076154	rs3213263	T	C	PINLYP	NA	1.122	1.001	1.258	0.04798
6	160551486	rs112201728	T	C	SLC22A1	Metabolism	0.8194	0.672	0.999	0.04891
6	33706277	rs560111	T	C	IP6K3	Metabolism	0.895	0.8014	0.9995	0.04893
5	82430588	rs2617852	T	C	XRCC4	DNA Repair	0.7792	0.6077	0.9991	0.0492
12	21661707	rs11046093	C	G	GOLT1B	Membrane Trafficking	0.8941	0.7997	0.9996	0.04924
10	14976062	rs41297038	G	C	DCLRE1C	DNA Repair	1.199	1.001	1.436	0.04928
19	44102338	rs304723	T	C	ZNF576	DNA Repair	1.127	1	1.27	0.04971

## Sheet: APOE-ε4- females
CHR	position	SNP	Minor allele	Major allele	Gene SYMBOL	Pathway	OR	L95	U95	p_value
7	30962413	rs28362737	T	TG	AQP1	Membrane Trafficking	0.8498	0.7825	0.9228	0.0001093
2	31596096	rs35519594	T	C	XDH	Oxidative stress response	0.7486	0.6302	0.8893	0.0009826
2	47940423	rs111686878	C	CTAG	MSH6	DNA Repair	1.279	1.099	1.488	0.001441
5	95144589	rs889226	C	T	RHOBTB3	Membrane Trafficking	1.142	1.05	1.242	0.002028
10	120920588	rs10749291	C	T	SFXN4	Mitochondrial transport	1.117	1.041	1.199	0.002051
15	99355266	rs6598554	C	T	IGF1R	IIS	0.8945	0.832	0.9617	0.002554
7	30959170	rs28362727	C	A	AQP1	Membrane Trafficking	0.8844	0.8159	0.9586	0.002809
6	160378955	rs62442662	C	G	11kb 5' of IGF2R	IIS	1.258	1.082	1.463	0.00283
7	30963822	rs1049305	C	G	AQP1	Membrane Trafficking	0.9	0.8367	0.9681	0.004625
5	80056961	rs6151792	T	C	MSH3	DNA Repair	1.187	1.054	1.336	0.004677
8	30534730	rs1973873	C	T	GSR	Oxidative stress response	0.9004	0.8372	0.9683	0.004681
10	94247247	rs6583817	T	C	IDE	IIS	0.8599	0.7731	0.9563	0.005385
19	7118878	rs12979722	C	A	INSR	IIS	0.8464	0.7503	0.9549	0.006703
8	11660916	rs2252567	C	T	FDFT1	IIS	0.9052	0.842	0.9731	0.006957
2	31550223	rs207427	A	T	7kb 3' of XDH	Oxidative stress response	1.141	1.036	1.256	0.007403
5	80077309	rs34886287	C	T	MSH3	DNA Repair	1.105	1.027	1.189	0.007666
8	30560887	rs3779647	C	T	GSR	Oxidative stress response	0.9076	0.8447	0.9753	0.00821
7	30990948	rs73305784	A	G	GHRHR	IIS	0.8874	0.8121	0.9697	0.00831
5	95144746	rs889224	T	A	RHOBTB3	Membrane Trafficking	1.105	1.025	1.191	0.009482
11	14896271	rs11023371	A	G	CYP2R1	Metabolism	0.8382	0.7321	0.9596	0.01056
10	120952140	rs2901174	C	T	14kb 5' of PRDX3	Oxidative stress response	0.8566	0.7606	0.9646	0.01065
14	105217357	rs140572555	G	A	ADSS1	Metabolism	1.219	1.047	1.42	0.01069
5	95147287	rs13183641	T	C	RHOBTB3	Membrane Trafficking	0.9093	0.8451	0.9783	0.01082
5	95152313	rs4561	G	A	RHOBTB3	Membrane Trafficking	0.9107	0.8473	0.9788	0.01099
2	47910699	rs6723507	A	G	12kb 5' of AC006509.6	NA	1.163	1.035	1.306	0.01112
2	31622465	rs2010704	A	C	XDH	Oxidative stress response	1.098	1.021	1.179	0.01114
17	7592168	rs2287499	G	C	WRAP53	Metabolism of proteins	0.8596	0.7644	0.9667	0.01157
8	11611646	rs17153757	G	A	GATA4	Oxidative stress response	1.155	1.033	1.292	0.01161
14	105246989	rs2494739	T	C	AKT1	IIS	1.203	1.041	1.39	0.01225
1	8048715	rs202199479	C	CAAAA	3.1kb 3' of PARK7	Oxidative stress response	1.142	1.029	1.266	0.01226
17	7593319	rs34289079	C	T	WRAP53	Metabolism of proteins	0.843	0.7371	0.9641	0.01263
2	47921294	rs68027909	T	G	MSH6	DNA Repair	1.213	1.041	1.412	0.01301
5	95143394	rs2348974	C	G	RHOBTB3	Membrane Trafficking	1.093	1.018	1.174	0.01442
6	160469099	rs6909681	A	T	IGF2R	IIS	0.9157	0.8529	0.9831	0.01508
10	89626375	rs79540160	TC	T	PTEN	IIS	1.118	1.022	1.223	0.01513
17	1801065	rs12727	C	G	RPA1	DNA Repair	0.8916	0.8124	0.9784	0.01555
1	226533355	rs34967575	CA	C	15kb 3' of PARP1	DNA Repair	0.913	0.848	0.9829	0.01561
17	1805981	rs72808026	G	T	RPA1	DNA Repair	0.83	0.7135	0.9654	0.0157
8	30554006	rs8190996	A	G	GSR	Oxidative stress response	1.092	1.017	1.172	0.01572
5	95071832	rs2548128	G	A	RHOBTB3	Membrane Trafficking	0.9091	0.8411	0.9826	0.01624
5	82543248	rs11750334	T	C	XRCC4	DNA Repair	1.155	1.027	1.299	0.01634
8	11660051	rs2645429	A	G	FDFT1	IIS	0.9029	0.8304	0.9818	0.01686
14	105279618	rs12886857	C	T	7.9kb 5' of RP11-477I4.3	NA	1.133	1.022	1.257	0.01749
19	7160952	rs141368382	G	A	INSR	IIS	0.9072	0.8367	0.9835	0.01817
17	7562042	rs72829452	T	C	ATP1B2	Membrane Trafficking	0.8177	0.6916	0.967	0.01863
2	47927137	rs4953521	G	A	MSH6	DNA Repair	0.8377	0.7225	0.9713	0.01899
8	31025343	rs11574398	A	G	WRN	DNA Repair	0.9149	0.8492	0.9856	0.01925
2	31555032	rs207434	C	T	XDH	Oxidative stress response	1.204	1.031	1.407	0.01928
6	160490174	rs2065397	A	G	IGF2R	IIS	0.9162	0.8508	0.9866	0.02055
8	30992844	rs6987918	T	C	WRN	DNA Repair	0.9156	0.8495	0.9869	0.02119
2	217512445	rs9341149	G	A	IGFBP2	IIS	1.096	1.014	1.186	0.02143
19	7166109	rs2059807	A	G	INSR	IIS	1.091	1.012	1.176	0.02324
19	7166541	rs3815901	G	A	INSR	IIS	0.9178	0.852	0.9887	0.02385
7	30973427	rs73082216	C	T	4.9kb 5' of GHRHR	IIS	0.9124	0.8426	0.988	0.02396
10	94306385	rs76022354	C	T	IDE	IIS	0.8256	0.6983	0.976	0.02484
8	30960004	rs2725333	G	A	WRN	DNA Repair	1.087	1.01	1.169	0.02563
8	90983252	rs3026271	G	A	NBN	DNA Repair	0.8437	0.7263	0.9801	0.02626
2	227584545	rs62190988	A	G	15kb 3' of IRS1	IIS	1.195	1.02	1.4	0.02791
10	14922705	rs72772434	T	A	SUV39H2	Epigenetic transcriptional repression	1.171	1.017	1.349	0.02796
19	7179320	rs8112883	T	G	INSR	IIS	0.914	0.8434	0.9906	0.02844
19	7116963	rs1051690	T	C	INSR	IIS	0.8952	0.8105	0.9886	0.02882
12	21665207	rs61926342	G	A	GOLT1B	Membrane Trafficking	0.8823	0.7883	0.9874	0.02923
17	7576501	rs77697176	A	G	TP53	DNA Repair	1.184	1.017	1.379	0.02954
8	31029925	rs10954781	C	T	WRN	DNA Repair	0.9164	0.847	0.9915	0.02973
8	30544220	rs3779646	C	A	GSR	Oxidative stress response	1.107	1.01	1.214	0.02995
16	89863385	rs112443034	A	C	FANCA	DNA Repair	1.136	1.012	1.276	0.03054
19	7206073	rs12459488	G	C	INSR	IIS	1.093	1.008	1.186	0.03062
10	94243617	rs2421940	G	A	IDE	IIS	0.871	0.7685	0.9872	0.03063
5	80077128	rs12513549	T	G	MSH3	DNA Repair	1.132	1.012	1.268	0.03074
8	30977392	rs4733225	C	T	WRN	DNA Repair	0.9034	0.8238	0.9906	0.03075
2	47912622	rs371326047	C	CAAAAAAA	intergenic variant	NA	0.8428	0.7215	0.9844	0.03089
5	95109231	rs3734133	T	C	RHOBTB3	Membrane Trafficking	0.9237	0.8594	0.9928	0.03103
7	30965607	rs74777717	G	C	AQP1	Membrane Trafficking	0.8519	0.7363	0.9856	0.03117
8	30566709	rs8190946	C	T	GSR	Oxidative stress response	0.8917	0.8031	0.9901	0.03187
14	105268228	rs4983387	G	A	ZBTB42	Membrane Trafficking	1.136	1.011	1.277	0.03233
14	105249322	rs2494741	T	C	AKT1	IIS	1.157	1.012	1.323	0.0326
17	1799600	rs12051574	A	G	RPA1	DNA Repair	0.8612	0.7508	0.9878	0.03277
17	7548559	rs36095416	T	C	ATP1B2	Membrane Trafficking	0.847	0.7272	0.9866	0.03287
15	99247294	rs113232785	GA	G	IGF1R	IIS	1.12	1.009	1.242	0.03303
9	110112190	rs10816494	C	T	18kb 3' of RAD23B	DNA Repair	0.9089	0.832	0.9929	0.03416
5	95134419	rs6556881	G	A	RHOBTB3	Membrane Trafficking	0.9258	0.8619	0.9944	0.03442
2	31601541	rs147249797	T	TG	XDH	Oxidative stress response	1.092	1.006	1.185	0.03464
8	11657921	rs2645433	C	G	FDFT1	IIS	1.081	1.005	1.163	0.03542
8	30529480	rs66694990	C	A	6.1kb 3' of GSR	Oxidative stress response	0.9205	0.8519	0.9946	0.03601
10	120910136	rs4752254	C	G	SFXN4	Mitochondrial transport	1.094	1.006	1.191	0.03674
10	120922075	rs35233430	C	T	SFXN4	Mitochondrial transport	0.9072	0.828	0.994	0.03678
10	120935347	rs11198809	A	G	PRDX3	Oxidative stress response	0.8894	0.7965	0.9931	0.03733
6	160467890	rs416572	T	C	IGF2R	IIS	1.085	1.005	1.172	0.03763
1	226611970	rs34474228	A	AAG	16kb 5' of PARP1	DNA Repair	0.9189	0.8484	0.9952	0.03775
9	110065158	rs10759223	C	T	RAD23B	DNA Repair	1.078	1.004	1.158	0.03801
6	53349780	rs1466202	A	C	12kb 3' of GCLC	Oxidative stress response	0.9008	0.8161	0.9943	0.03808
9	118949998	rs12375498	T	C	PAPPA	IIS	1.09	1.005	1.183	0.03853
19	7129086	rs2860173	A	G	INSR	IIS	0.8708	0.7632	0.9936	0.03984
6	160465753	rs609207	T	G	IGF2R	IIS	1.078	1.003	1.158	0.04005
8	30565247	rs2551708	G	A	GSR	Oxidative stress response	0.926	0.8603	0.9967	0.04047
1	226612397	rs7551972	A	T	17kb 5' of PARP1	DNA Repair	0.9101	0.8317	0.996	0.04057
6	160469149	rs648253	G	A	IGF2R	IIS	0.929	0.8656	0.9969	0.04074
5	95155596	rs12523440	T	C	GLRX	Oxidative stress response	0.8494	0.7262	0.9935	0.04115
6	160544961	rs73025537	C	G	SLC22A1	IIS	1.165	1.006	1.348	0.04157
1	226583694	rs74607165	A	T	PARP1	DNA Repair	1.115	1.004	1.239	0.04219
17	7568327	rs72829457	T	C	TP53	DNA Repair	1.125	1.004	1.261	0.04286
5	95156318	rs60682160	G	C	GLRX	Oxidative stress response	1.093	1.003	1.192	0.04356
19	7134402	rs6510949	T	G	INSR	IIS	0.8587	0.7403	0.9961	0.04421
9	118905353	rs112267867	A	T	11kb 5' of PAPPA	IIS	1.179	1.004	1.385	0.04493
16	89795485	rs7204478	T	C	ZNF276	DNA Repair	0.9292	0.8647	0.9984	0.04526
19	45961745	rs145142851	A	G	ERCC1	DNA Repair	1.139	1.003	1.294	0.04543
7	30995956	rs62449142	A	G	GHRHR	IIS	0.9208	0.8491	0.9986	0.04604
17	7594710	rs4559962	T	G	TP53	DNA Repair	0.9071	0.8241	0.9985	0.04652
9	110112831	rs10816495	G	A	18kb 3' of RAD23B	DNA Repair	0.9211	0.8493	0.9988	0.04675
2	31549887	rs6742051	A	G	7.3kb 3' of XDH	Oxidative stress response	1.078	1.001	1.161	0.04713
2	217480229	rs10932669	T	G	4.3kb 3' of AC073321.4	NA	1.112	1.001	1.236	0.0472
1	242042545	rs1776148	A	G	EXO1	DNA Repair	0.9283	0.8626	0.9991	0.04729
7	31012525	rs758001	C	G	GHRHR	IIS	0.8851	0.7841	0.999	0.04821
6	46612653	rs9472812	C	T	CYP39A1	Metabolism	0.8619	0.7434	0.9993	0.04887
5	95172331	rs17085170	T	G	AC008592.4	NA	1.173	1.001	1.375	0.04889

## Sheet: APOE-ε4- males 
CHR	position	SNP	Minor allele	Major allele	Gene SYMBOL	Pathway	OR	L95	U95	p_value
3	14208625	rs3729587	C	G	XPC	DNA Repair	0.827	0.7452	0.9177	0.0003455
15	91376083	rs142270994	C	G	6.9kb 5' of CTD-3094K11.1	NA	1.331	1.122	1.578	0.001004
12	102793569	rs6214	T	C	IGF1	IIS	1.167	1.062	1.282	0.001307
3	14174146	rs4685075	C	T	TMEM43	Immunity	0.8579	0.7812	0.9421	0.001341
14	105248470	rs2498791	T	G	AKT1	IIS	0.8564	0.7782	0.9424	0.001507
17	1743887	rs8076047	T	C	RPA1	DNA Repair	1.303	1.105	1.536	0.001631
1	242011534	rs1776178	A	G	EXO1	DNA Repair	1.158	1.056	1.269	0.001761
14	105249322	rs2494741	T	C	AKT1	IIS	0.7546	0.6294	0.9047	0.002352
1	242010574	rs1635518	T	C	EXO1	DNA Repair	1.153	1.051	1.264	0.002494
8	11643972	rs6997097	C	T	NEIL2	DNA Repair	0.7569	0.6306	0.9085	0.002793
9	119097495	rs35874577	A	G	PAPPA	IIS	1.218	1.07	1.386	0.002858
8	11612842	rs3729851	A	G	GATA4	Oxidative stress response	1.211	1.067	1.374	0.00301
3	14213756	rs3731068	T	G	XPC	DNA Repair	0.8322	0.7359	0.9411	0.003412
19	45974932	rs11667571	T	C	FOSB	DNA Repair	1.283	1.084	1.519	0.003791
8	11647665	rs111358481	T	C	2.8kb 3' of NEIL2	DNA Repair	1.278	1.08	1.513	0.00435
7	31043516	rs11766609	C	T	11kb 3' of GHRHR	IIS	0.8305	0.7302	0.9447	0.004713
16	89890879	rs113271242	G	C	SPIRE2	Metabolism	0.7857	0.6641	0.9297	0.004972
15	99395138	rs62023609	G	A	IGF1R	IIS	1.142	1.04	1.254	0.005253
5	79990131	rs75171718	G	T	MSH3	DNA Repair	1.282	1.075	1.529	0.005712
5	80191385	rs149055990	C	CCTGGGGGCAGCAG	19kb 3' of MSH3	DNA Repair	0.7685	0.6373	0.9267	0.005827
8	11608126	rs2645396	C	A	GATA4	Oxidative stress response	1.153	1.042	1.275	0.005878
1	242065356	rs78686161	A	G	6.9kb 3' of EXO1	DNA Repair	1.303	1.078	1.574	0.006107
8	31052333	rs56258477	G	A	18kb 5' of RP11-363L24.3	NA	0.8347	0.7335	0.95	0.006204
14	105277209	rs4983559	G	A	6.2kb 3' of ZBTB42	Membrane Trafficking	0.8801	0.8023	0.9656	0.006895
8	30578174	rs2161849	A	G	GSR	Oxidative stress response	0.7469	0.6043	0.9231	0.00692
19	45976718	rs3170167	C	T	FOSB	DNA Repair	1.191	1.049	1.352	0.00704
15	91314750	rs117988672	C	T	BLM	DNA Repair	1.254	1.062	1.481	0.007482
15	91299840	rs35163648	G	C	BLM	DNA Repair	1.259	1.063	1.492	0.007685
8	11649392	rs2645445	T	A	SUB1P1	NA	0.8182	0.7059	0.9484	0.007726
3	14193168	rs2607737	T	C	XPC-AS1	DNA Repair	0.8828	0.8052	0.9679	0.007947
1	241994183	rs12038477	C	A	17kb 5' of EXO1	DNA Repair	0.8589	0.767	0.9618	0.008442
10	89613412	rs138757528	T	C	8.3kb 3' of KLLN	Apoptosys	0.7626	0.6229	0.9336	0.008659
14	105250045	rs2498789	G	A	AKT1	IIS	0.8122	0.6952	0.949	0.008795
8	30999428	rs6982140	C	T	WRN	DNA Repair	0.7771	0.6425	0.9399	0.009347
12	102796522	rs1520220	G	C	IGF1	IIS	0.8534	0.7567	0.9624	0.009753
2	31647145	rs62142957	A	G	9.6kb 5' of XDH	Oxidative stress response	1.208	1.046	1.396	0.009973
20	49181346	rs17847909	T	C	PTPN1	IIS	0.7831	0.6497	0.9438	0.01025
3	14176446	rs6766740	A	G	TMEM43	Immunity	0.8753	0.7903	0.9695	0.01061
1	242012554	rs1776176	T	C	EXO1	DNA Repair	0.8876	0.8099	0.9728	0.0108
19	45986483	rs4803825	G	A	RTN2	Membrane Trafficking	1.128	1.027	1.238	0.01197
8	30986232	rs148066526	A	G	WRN	DNA Repair	0.7736	0.6323	0.9464	0.01257
6	46649231	rs7740677	C	T	SLC25A27	Metabolism	1.154	1.031	1.292	0.01292
2	227666992	rs6725556	G	A	RHBDD1	Proteolysis	0.7826	0.6448	0.9499	0.01316
5	95067936	rs41276255	T	C	RHOBTB3	Membrane Trafficking	1.241	1.045	1.474	0.01398
9	119061138	rs5900199	T	TG	PAPPA	IIS	1.206	1.039	1.4	0.01401
19	7249830	rs4328554	T	C	INSR	IIS	1.13	1.025	1.246	0.01402
15	99326761	rs1513643	G	A	IGF1R	IIS	0.8929	0.8156	0.9776	0.01425
19	7249778	rs2081881	T	C	INSR	IIS	1.146	1.027	1.279	0.01463
19	7133178	rs35195999	T	C	INSR	IIS	0.7911	0.6552	0.9551	0.0148
15	91289730	rs6496724	C	A	BLM	DNA Repair	0.8792	0.7924	0.9754	0.01508
6	53366989	rs670548	C	T	GCLC	Oxidative stress response	1.123	1.022	1.234	0.01557
15	99195115	rs3070543	GTGGA	G	IGF1R	IIS	0.7699	0.6226	0.9521	0.01584
8	30579285	rs2739011	C	T	GSR	Oxidative stress response	0.8638	0.7663	0.9737	0.01658
12	21657074	rs79952831	A	G	GOLT1B	Membrane Trafficking	0.7879	0.6478	0.9583	0.01703
8	11611865	rs804281	A	G	GATA4	Oxidative stress response	1.119	1.02	1.228	0.0171
5	95146283	rs5869694	G	GT	RHOBTB3	Membrane Trafficking	0.7859	0.6446	0.9581	0.01717
9	119040070	rs10114003	C	G	PAPPA	IIS	0.8615	0.762	0.9739	0.01724
12	102800803	rs12316064	T	C	IGF1	IIS	1.131	1.022	1.252	0.01754
11	14846335	rs72869778	A	G	PDE3B	IIS	0.8485	0.7402	0.9727	0.01843
3	14177954	rs2733587	A	G	TMEM43	Immunity	1.173	1.027	1.34	0.01847
7	31048281	rs77332679	G	A	15kb 3' of GHRHR	IIS	0.8178	0.6915	0.9672	0.01877
9	119030776	rs7854428	G	A	PAPPA	IIS	0.8941	0.8141	0.9819	0.01918
5	82657524	rs301292	T	C	XRCC4	DNA Repair	1.137	1.021	1.266	0.01949
9	110062143	rs10739239	T	A	RAD23B	DNA Repair	1.114	1.016	1.221	0.02107
10	89742918	rs580245	C	A	11kb 3' of PTEN	IIS	0.8329	0.7129	0.9729	0.0211
5	79988296	rs748375304	G	T	MSH3	DNA Repair	0.8763	0.7827	0.9812	0.02207
6	160437880	rs77153348	G	A	IGF2R	IIS	0.817	0.687	0.9716	0.02228
10	94193845	rs12255071	T	C	7.1kb 3' of AL161652.1	NA	1.117	1.015	1.229	0.02306
5	80100316	rs62366954	T	C	MSH3	DNA Repair	1.19	1.023	1.386	0.02463
9	119064047	rs10513272	T	C	PAPPA	IIS	0.8807	0.7881	0.9841	0.02494
6	53360831	rs10456160	A	C	1.3kb 3' of GCLC	Oxidative stress response	0.8877	0.7998	0.9853	0.02514
7	31020351	rs28371567	T	C	GHRHR	IIS	1.117	1.014	1.231	0.0253
2	31626045	rs1346644	C	G	XDH	Oxidative stress response	1.154	1.018	1.31	0.02554
14	105271352	rs72715988	T	C	ZBTB42	Membrane Trafficking	1.204	1.021	1.419	0.02694
2	47906192	rs2969778	A	G	17kb 5' of AC006509.6	NA	1.135	1.015	1.27	0.02698
2	217521648	rs9341191	T	C	IGFBP2	IIS	0.7874	0.6369	0.9735	0.0272
14	105248660	rs11848899	T	G	AKT1	IIS	0.8624	0.756	0.9837	0.02752
15	99467934	rs1464430	C	A	IGF1R	IIS	1.118	1.012	1.236	0.02792
5	82423008	rs10059545	A	G	XRCC4	DNA Repair	0.8512	0.7373	0.9827	0.02798
9	110075437	rs7023656	C	T	RAD23B	DNA Repair	0.9028	0.8238	0.9895	0.0288
2	31601541	rs147249797	T	TG	XDH	Oxidative stress response	1.123	1.012	1.247	0.02916
19	45978716	rs111411487	T	C	FOSB	DNA Repair	1.206	1.019	1.427	0.02943
19	45971095	rs12373539	A	G	FOSB	DNA Repair	1.17	1.016	1.348	0.02957
2	31553987	rs207432	C	A	3.2kb 3' of XDH	Oxidative stress response	0.9019	0.8217	0.9899	0.02968
17	1730509	rs7216552	A	G	SMYD4	Epigenetic transcriptional repression	1.247	1.022	1.522	0.02972
2	31572185	rs7583694	C	G	XDH	Oxidative stress response	0.8814	0.7866	0.9877	0.02975
2	31622465	rs2010704	A	C	XDH	Oxidative stress response	1.106	1.01	1.211	0.03022
15	91363303	rs16944894	G	A	BLM	DNA Repair	0.8776	0.7793	0.9882	0.0311
6	108941468	rs17069665	G	A	SUMO2P8	Metabolism of proteins	1.169	1.014	1.347	0.03139
8	11607330	rs3735818	T	C	GATA4	Oxidative stress response	0.8614	0.752	0.9868	0.03147
6	160549402	rs73025542	G	A	SLC22A1	Metabolism	0.877	0.7777	0.989	0.03232
17	1713814	rs9895439	A	G	SMYD4	Epigenetic transcriptional repression	1.181	1.014	1.376	0.03271
9	110101440	rs817844	G	T	7kb 3' of RAD23B	DNA Repair	0.8952	0.8086	0.991	0.03283
7	94920992	rs11764692	A	G	PPP1R9A	IIS	1.171	1.013	1.355	0.03311
17	1786889	rs17292224	G	A	RPA1	DNA Repair	1.123	1.009	1.25	0.0336
2	31568361	rs4951978	T	C	XDH	Oxidative stress response	0.9008	0.8179	0.9921	0.03398
7	94953913	rs705380	G	C	PON1	Oxidative stress response	0.7924	0.6389	0.9826	0.03405
15	99475275	rs4966046	C	T	IGF1R	IIS	1.132	1.009	1.27	0.03408
11	118962816	rs1784304	A	C	HMBS	Metabolism	0.8882	0.796	0.9912	0.03414
9	119116567	rs77667119	C	T	PAPPA	IIS	1.236	1.015	1.505	0.03522
2	201550612	rs79423956	G	A	AOX3P	Oxidative stress response	1.225	1.014	1.479	0.03533
2	31580794	rs10184437	A	C	XDH	Oxidative stress response	0.8951	0.8072	0.9924	0.03533
5	80038884	rs28058	T	C	MSH3	DNA Repair	1.158	1.01	1.328	0.03567
6	53457280	rs654078	G	C	GCLC	Oxidative stress response	0.8968	0.81	0.9927	0.0357
6	160465456	rs3822842	T	C	IGF2R	IIS	1.154	1.01	1.32	0.03587
2	227589780	rs2251692	A	G	10kb 3' of IRS1	IIS	0.8912	0.8002	0.9925	0.03597
8	11656938	rs7010927	T	C	FDFT1	IIS	0.8825	0.7846	0.9926	0.03714
16	89795381	rs13339414	A	G	ZNF276	DNA Repair	1.137	1.008	1.283	0.03735
6	53443075	rs78811857	G	A	GCLC	Oxidative stress response	0.8208	0.6813	0.9888	0.03764
1	242072046	rs111795975	C	A	14kb 3' of EXO1	DNA Repair	1.114	1.006	1.233	0.03772
12	104656126	rs4964735	A	G	TXNRD1	Oxidative stress response	0.9004	0.8155	0.9942	0.03803
15	91346630	rs11377009	C	CA	BLM	DNA Repair	1.106	1.006	1.217	0.03809
10	14978852	rs61845571	T	C	DCLRE1C	DNA Repair	0.8381	0.7093	0.9904	0.03819
1	242028804	rs1635506	C	T	EXO1	DNA Repair	0.9079	0.8283	0.9952	0.03909
9	119098876	rs12378619	T	C	PAPPA	IIS	1.191	1.008	1.408	0.03951
12	102789852	rs5742714	G	C	IGF1	IIS	0.8441	0.7182	0.9922	0.03985
8	11607396	rs3735814	G	A	GATA4	Oxidative stress response	1.101	1.004	1.206	0.0402
1	242012660	rs2073490	T	C	EXO1	DNA Repair	1.12	1.005	1.248	0.04025
6	53432730	rs79767923	T	G	GCLC	Oxidative stress response	0.8013	0.648	0.9909	0.0409
10	94199337	rs10882063	T	G	1.6kb 3' of AL161652.1	NA	1.103	1.004	1.211	0.04097
9	119050580	rs7036503	A	G	PAPPA	IIS	1.104	1.004	1.214	0.04103
6	53366893	rs56033411	A	G	GCLC	Oxidative stress response	0.8303	0.6945	0.9927	0.04129
9	110065158	rs10759223	C	T	RAD23B	DNA Repair	0.9093	0.8297	0.9965	0.04191
13	33572069	rs34514215	AT	A	18kb 5' of KL	IIS	1.1	1.003	1.206	0.04312
9	110074864	rs11573680	CT	C	RAD23B	DNA Repair	0.8861	0.7874	0.9972	0.04483
9	119052276	rs1323439	C	T	PAPPA	IIS	1.109	1.002	1.227	0.04551
3	14172974	rs3964375	T	C	TMEM43	Immunity	0.8681	0.7553	0.9978	0.04646
10	89626375	rs79540160	TC	T	PTEN	IIS	1.121	1.002	1.254	0.04695
6	160466103	rs8191794	A	C	IGF2R	IIS	1.204	1.002	1.446	0.04707
8	30536581	rs1138054	A	G	GSR	Oxidative stress response	0.8942	0.8007	0.9986	0.04725
19	45992996	rs11879660	A	G	RTN2	Membrane Trafficking	1.159	1.001	1.342	0.04792
15	99398708	rs1879612	C	T	IGF1R	IIS	1.099	1.001	1.206	0.04813
15	99484953	rs2684794	C	T	IGF1R	IIS	1.135	1.001	1.287	0.04901
14	105255205	rs11847866	A	G	AKT1	IIS	0.8992	0.809	0.9996	0.04905
15	99500064	rs12440962	T	C	IGF1R	IIS	0.8985	0.8077	0.9996	0.04906
19	45981840	rs7245548	T	C	ERCC1	DNA Repair	0.9126	0.8329	0.9999	0.04977
